# Supplementary material for: A Rapid Review Contrasting the Evidence on Avian Influenza A(H5Nx) Clades 2.3.4.4b and 2.3.2.1c in Humans
Source: Zoonoses Public Health. 2025 Aug 26;72(7):553–86. doi: 10.1111/zph.70006 (PMC12508786; doi:10.1111/zph.70006)
Supplement: Supplementary file 2 — Data S2: Full dataset, excluded studies, risk of bias. [file ZPH-72-553-s004.xlsx]

## Sheet: Full dataset
Refid	Bibliography	country -> Canada	country -> United States	country -> Italy	country -> China	country -> Chile	country -> Cambodia	country -> Ecuador	country -> Vietnam	country -> Russia	country -> Egypt	country -> Germany	country -> Cameroon	country -> United Kingdom	country -> Spain	Study Dates	study design -> observational study	study design -> experimental study	study design -> descriptive study	observational studies -> cross-sectional	observational studies -> prospective cohort	observational studies -> case report / series	observational studies -> longitudinal	observational studies -> surveillance or monitoring program	experimental study -> challenge trial	descriptive study -> outbreak investigation	descriptive study -> prevalence study	descriptive study -> biological monitoring study	descriptive study -> in vitro study	descriptive study -> in silico study	in silico study -> genetic sequencing	in silico study -> phylogenetic analysis	funding -> pharmaceutical company	funding -> other (gov, uni, hospital etc.)	funding -> other (gov, uni, hospital etc.) (COMMENT)	funding -> none	funding -> not reported	COI	species -> humans	species -> mammals	species -> birds	species -> other, specify	species -> other, specify (COMMENT)	human description	mammals -> wild	mammals -> domestic	wild mammal species -> South American sea lion (Otaria flavescens)	wild mammal species -> Marine otter (Lontra felina)	wild mammal species -> Bear
19	Pardo-Roa, et al, 2023, Cross-species transmission and PB2 mammalian adaptations of highly pathogenic avian influenza A/H5N1 viruses in Chile, bioRxiv : the preprint server for biology. DOI: 10.1101/2023.06.30.547205. URL:#url#					Chile										12-2022 to 03-2023			descriptive study							outbreak investigation								other (gov, uni, hospital etc.)	This work was also 480 supported by the Centers of Excellence for Influenza Research and Response, National Institute of 481 Allergy and Infectious Diseases, National Institutes of Health (NIH), Department of Health and 482 Human Services, under contract 75N93021C00014, and by the Intramural Research Program of 483 the US National Library of Medicine at the NIH.			The authors have declared no competing interest. The funders had no role in study design, sample collection, data collection and analysis, decision to publish, or preparation of the article	humans	mammals	birds				wild		South American sea lion (Otaria flavescens)	Marine otter (Lontra felina)
19	Pardo-Roa, et al, 2023, Cross-species transmission and PB2 mammalian adaptations of highly pathogenic avian influenza A/H5N1 viruses in Chile, bioRxiv : the preprint server for biology. DOI: 10.1101/2023.06.30.547205. URL:#url#					Chile										12-2022 to 03-2023			descriptive study							outbreak investigation								other (gov, uni, hospital etc.)	This work was also 480 supported by the Centers of Excellence for Influenza Research and Response, National Institute of 481 Allergy and Infectious Diseases, National Institutes of Health (NIH), Department of Health and 482 Human Services, under contract 75N93021C00014, and by the Intramural Research Program of 483 the US National Library of Medicine at the NIH.			The authors have declared no competing interest. The funders had no role in study design, sample collection, data collection and analysis, decision to publish, or preparation of the article	humans	mammals	birds				wild		South American sea lion (Otaria flavescens)	Marine otter (Lontra felina)
19	Pardo-Roa, et al, 2023, Cross-species transmission and PB2 mammalian adaptations of highly pathogenic avian influenza A/H5N1 viruses in Chile, bioRxiv : the preprint server for biology. DOI: 10.1101/2023.06.30.547205. URL:#url#					Chile										12-2022 to 03-2023			descriptive study							outbreak investigation								other (gov, uni, hospital etc.)	This work was also 480 supported by the Centers of Excellence for Influenza Research and Response, National Institute of 481 Allergy and Infectious Diseases, National Institutes of Health (NIH), Department of Health and 482 Human Services, under contract 75N93021C00014, and by the Intramural Research Program of 483 the US National Library of Medicine at the NIH.			The authors have declared no competing interest. The funders had no role in study design, sample collection, data collection and analysis, decision to publish, or preparation of the article	humans	mammals	birds				wild		South American sea lion (Otaria flavescens)	Marine otter (Lontra felina)
19	Pardo-Roa, et al, 2023, Cross-species transmission and PB2 mammalian adaptations of highly pathogenic avian influenza A/H5N1 viruses in Chile, bioRxiv : the preprint server for biology. DOI: 10.1101/2023.06.30.547205. URL:#url#					Chile										12-2022 to 03-2023			descriptive study							outbreak investigation								other (gov, uni, hospital etc.)	This work was also 480 supported by the Centers of Excellence for Influenza Research and Response, National Institute of 481 Allergy and Infectious Diseases, National Institutes of Health (NIH), Department of Health and 482 Human Services, under contract 75N93021C00014, and by the Intramural Research Program of 483 the US National Library of Medicine at the NIH.			The authors have declared no competing interest. The funders had no role in study design, sample collection, data collection and analysis, decision to publish, or preparation of the article	humans	mammals	birds				wild		South American sea lion (Otaria flavescens)	Marine otter (Lontra felina)
19	Pardo-Roa, et al, 2023, Cross-species transmission and PB2 mammalian adaptations of highly pathogenic avian influenza A/H5N1 viruses in Chile, bioRxiv : the preprint server for biology. DOI: 10.1101/2023.06.30.547205. URL:#url#					Chile										12-2022 to 03-2023			descriptive study							outbreak investigation								other (gov, uni, hospital etc.)	This work was also 480 supported by the Centers of Excellence for Influenza Research and Response, National Institute of 481 Allergy and Infectious Diseases, National Institutes of Health (NIH), Department of Health and 482 Human Services, under contract 75N93021C00014, and by the Intramural Research Program of 483 the US National Library of Medicine at the NIH.			The authors have declared no competing interest. The funders had no role in study design, sample collection, data collection and analysis, decision to publish, or preparation of the article	humans	mammals	birds				wild		South American sea lion (Otaria flavescens)	Marine otter (Lontra felina)
19	Pardo-Roa, et al, 2023, Cross-species transmission and PB2 mammalian adaptations of highly pathogenic avian influenza A/H5N1 viruses in Chile, bioRxiv : the preprint server for biology. DOI: 10.1101/2023.06.30.547205. URL:#url#					Chile										12-2022 to 03-2023			descriptive study							outbreak investigation								other (gov, uni, hospital etc.)	This work was also 480 supported by the Centers of Excellence for Influenza Research and Response, National Institute of 481 Allergy and Infectious Diseases, National Institutes of Health (NIH), Department of Health and 482 Human Services, under contract 75N93021C00014, and by the Intramural Research Program of 483 the US National Library of Medicine at the NIH.			The authors have declared no competing interest. The funders had no role in study design, sample collection, data collection and analysis, decision to publish, or preparation of the article	humans	mammals	birds				wild		South American sea lion (Otaria flavescens)	Marine otter (Lontra felina)
33	Moreno, et al, 2023, Asymptomatic infection with clade 2.3.4.4b highly pathogenic avian influenza A(H5N1) in carnivore pets, Italy, April 2023, Euro surveillance : bulletin Europeen sur les maladies transmissibles = European communicable disease bulletin. DOI: 10.2807/1560-7917.ES.2023.28.35.2300441. URL:#url#			Italy												04-2023 to 06-2023			descriptive study							outbreak investigation								other (gov, uni, hospital etc.)	This research was partially supported by European Union funding			None declared	humans	mammals	birds			Farm owner, their five family members and four professionally exposed persons (three veterinarians and one worker involved in bird culling and carcass disposal).		domestic
33	Moreno, et al, 2023, Asymptomatic infection with clade 2.3.4.4b highly pathogenic avian influenza A(H5N1) in carnivore pets, Italy, April 2023, Euro surveillance : bulletin Europeen sur les maladies transmissibles = European communicable disease bulletin. DOI: 10.2807/1560-7917.ES.2023.28.35.2300441. URL:#url#			Italy												04-2023 to 06-2023			descriptive study							outbreak investigation								other (gov, uni, hospital etc.)	This research was partially supported by European Union funding			None declared	humans	mammals	birds			Farm owner, their five family members and four professionally exposed persons (three veterinarians and one worker involved in bird culling and carcass disposal).		domestic
33	Moreno, et al, 2023, Asymptomatic infection with clade 2.3.4.4b highly pathogenic avian influenza A(H5N1) in carnivore pets, Italy, April 2023, Euro surveillance : bulletin Europeen sur les maladies transmissibles = European communicable disease bulletin. DOI: 10.2807/1560-7917.ES.2023.28.35.2300441. URL:#url#			Italy												04-2023 to 06-2023			descriptive study							outbreak investigation								other (gov, uni, hospital etc.)	This research was partially supported by European Union funding			None declared	humans	mammals	birds			Farm owner, their five family members and four professionally exposed persons (three veterinarians and one worker involved in bird culling and carcass disposal).		domestic
33	Moreno, et al, 2023, Asymptomatic infection with clade 2.3.4.4b highly pathogenic avian influenza A(H5N1) in carnivore pets, Italy, April 2023, Euro surveillance : bulletin Europeen sur les maladies transmissibles = European communicable disease bulletin. DOI: 10.2807/1560-7917.ES.2023.28.35.2300441. URL:#url#			Italy												04-2023 to 06-2023			descriptive study							outbreak investigation								other (gov, uni, hospital etc.)	This research was partially supported by European Union funding			None declared	humans	mammals	birds			Farm owner, their five family members and four professionally exposed persons (three veterinarians and one worker involved in bird culling and carcass disposal).		domestic
61	Castillo, et al, 2023, The first case of human infection with H5N1 avian Influenza A virus in Chile, Journal of travel medicine. DOI: 10.1093/jtm/taad083. URL:#url#					Chile										03-2023	observational study					case report / series														none		None declared	humans
61	Castillo, et al, 2023, The first case of human infection with H5N1 avian Influenza A virus in Chile, Journal of travel medicine. DOI: 10.1093/jtm/taad083. URL:#url#					Chile										03-2023	observational study					case report / series														none		None declared	humans
84	Bruno, et al, 2023, First case of human infection with highly pathogenic H5 avian Influenza A virus in South America: A new zoonotic pandemic threat for 2023?, Journal of travel medicine. DOI: 10.1093/jtm/taad032. URL:#url#							Ecuador								12-2022 to 01-2023	observational study					case report / series														none		None declared	humans					Pediatric
84	Bruno, et al, 2023, First case of human infection with highly pathogenic H5 avian Influenza A virus in South America: A new zoonotic pandemic threat for 2023?, Journal of travel medicine. DOI: 10.1093/jtm/taad032. URL:#url#							Ecuador								12-2022 to 01-2023	observational study					case report / series														none		None declared	humans					Pediatric
118	Zhang, et al, 2022, Clinical features of the first critical case of acute encephalitis caused by the avian influenza A (H5N6) virus, Emerging microbes & infections. DOI: 10.1080/22221751.2022.2122584. URL:#url#				China											01-2022 to 02-2022	observational study					case report / series												other (gov, uni, hospital etc.)	This study was supported by the National Key Research andDevelopment Program of China Project of China(2021YFD1800202-1), the Open Project of Jiangsu Key Lab-oratory of Zoonosis (R1707, R2105), and Yangzhou Scienceand Technology Planning Project (Social Development)(YZ2020122)			No potential conflict of interest was reported by the author(s).	humans					Pediatric
118	Zhang, et al, 2022, Clinical features of the first critical case of acute encephalitis caused by the avian influenza A (H5N6) virus, Emerging microbes & infections. DOI: 10.1080/22221751.2022.2122584. URL:#url#				China											01-2022 to 02-2022	observational study					case report / series												other (gov, uni, hospital etc.)	This study was supported by the National Key Research andDevelopment Program of China Project of China(2021YFD1800202-1), the Open Project of Jiangsu Key Lab-oratory of Zoonosis (R1707, R2105), and Yangzhou Scienceand Technology Planning Project (Social Development)(YZ2020122)			No potential conflict of interest was reported by the author(s).	humans					Pediatric
118	Zhang, et al, 2022, Clinical features of the first critical case of acute encephalitis caused by the avian influenza A (H5N6) virus, Emerging microbes & infections. DOI: 10.1080/22221751.2022.2122584. URL:#url#				China											01-2022 to 02-2022	observational study					case report / series												other (gov, uni, hospital etc.)	This study was supported by the National Key Research andDevelopment Program of China Project of China(2021YFD1800202-1), the Open Project of Jiangsu Key Lab-oratory of Zoonosis (R1707, R2105), and Yangzhou Scienceand Technology Planning Project (Social Development)(YZ2020122)			No potential conflict of interest was reported by the author(s).	humans					Pediatric
120	Liu, et al, 2022, Phylogenetic and Phylogeographic Analysis of the Highly Pathogenic H5N6 Avian Influenza Virus in China, Viruses. DOI: 10.3390/v14081752. URL:#url#				China											2017 to 05-2022			descriptive study											in silico study		phylogenetic analysis		other (gov, uni, hospital etc.)	special fund for scientific innovation strategy-construction of high-level Academy of Agriculture Science-Distinguished Scholar			There are no potential conflicts of interest	humans		birds
120	Liu, et al, 2022, Phylogenetic and Phylogeographic Analysis of the Highly Pathogenic H5N6 Avian Influenza Virus in China, Viruses. DOI: 10.3390/v14081752. URL:#url#				China											2017 to 05-2022			descriptive study											in silico study		phylogenetic analysis		other (gov, uni, hospital etc.)	special fund for scientific innovation strategy-construction of high-level Academy of Agriculture Science-Distinguished Scholar			There are no potential conflicts of interest	humans		birds
141	Zhu, et al, 2022, Epidemiologic, Clinical, and Genetic Characteristics of Human Infections with Influenza A(H5N6) Viruses, China, Emerging infectious diseases. DOI: 10.3201/eid2807.212482. URL:#url#				China											04-2014 to 12-2021	observational study							surveillance or monitoring program										other (gov, uni, hospital etc.)	National Nature Science Foundation of China (81961128002, 81971941, and 31970643)			"The funding bodies had no role in study design, data collection and analysis, preparation of the manuscript, or the decision to publish."	humans
143	Jiang, et al, 2022, Emerging Novel Reassortant Influenza A(H5N6) Viruses in Poultry and Humans, China, 2021, Emerging infectious diseases. DOI: 10.3201/eid2805.212163. URL:#url#				China											07-2021		experimental study	descriptive study						challenge trial	outbreak investigation								other (gov, uni, hospital etc.)	This work was supported by the National Key Research and Development Program (grant no. 2021YFD1800201).			N/A	humans	mammals	birds					domestic
143	Jiang, et al, 2022, Emerging Novel Reassortant Influenza A(H5N6) Viruses in Poultry and Humans, China, 2021, Emerging infectious diseases. DOI: 10.3201/eid2805.212163. URL:#url#				China											07-2021		experimental study	descriptive study						challenge trial	outbreak investigation								other (gov, uni, hospital etc.)	This work was supported by the National Key Research and Development Program (grant no. 2021YFD1800201).			N/A	humans	mammals	birds					domestic
143	Jiang, et al, 2022, Emerging Novel Reassortant Influenza A(H5N6) Viruses in Poultry and Humans, China, 2021, Emerging infectious diseases. DOI: 10.3201/eid2805.212163. URL:#url#				China											07-2021		experimental study	descriptive study						challenge trial	outbreak investigation								other (gov, uni, hospital etc.)	This work was supported by the National Key Research and Development Program (grant no. 2021YFD1800201).			N/A	humans	mammals	birds					domestic
148	Gu, et al, 2022, Novel H5N6 reassortants bearing the clade 2.3.4.4b HA gene of H5N8 virus have been detected in poultry and caused multiple human infections in China, Emerging microbes & infections. DOI: 10.1080/22221751.2022.2063076. URL:#url#				China											12-2020 to 12-2021	observational study	experimental study	descriptive study			case report / series			challenge trial				in vitro study					other (gov, uni, hospital etc.)	This work was supported by the Laboratory for Lingnan Modern Agriculture Project: [Grant Number NT2021007]; the National Key Research and Development Program of China: [Grant Number 2021YFD1800200, 2021YFC2301700]; the National Natural Science Foundation of China: [Grant Number 31672593, 32192451, 31802191]; the China Agriculture Research System: [Grant Number CARS-41G12].			No potential conflict of interest was reported by the author(s).	humans	mammals	birds					domestic
148	Gu, et al, 2022, Novel H5N6 reassortants bearing the clade 2.3.4.4b HA gene of H5N8 virus have been detected in poultry and caused multiple human infections in China, Emerging microbes & infections. DOI: 10.1080/22221751.2022.2063076. URL:#url#				China											12-2020 to 12-2021	observational study	experimental study	descriptive study			case report / series			challenge trial				in vitro study					other (gov, uni, hospital etc.)	This work was supported by the Laboratory for Lingnan Modern Agriculture Project: [Grant Number NT2021007]; the National Key Research and Development Program of China: [Grant Number 2021YFD1800200, 2021YFC2301700]; the National Natural Science Foundation of China: [Grant Number 31672593, 32192451, 31802191]; the China Agriculture Research System: [Grant Number CARS-41G12].			No potential conflict of interest was reported by the author(s).	humans	mammals	birds					domestic
148	Gu, et al, 2022, Novel H5N6 reassortants bearing the clade 2.3.4.4b HA gene of H5N8 virus have been detected in poultry and caused multiple human infections in China, Emerging microbes & infections. DOI: 10.1080/22221751.2022.2063076. URL:#url#				China											12-2020 to 12-2021	observational study	experimental study	descriptive study			case report / series			challenge trial				in vitro study					other (gov, uni, hospital etc.)	This work was supported by the Laboratory for Lingnan Modern Agriculture Project: [Grant Number NT2021007]; the National Key Research and Development Program of China: [Grant Number 2021YFD1800200, 2021YFC2301700]; the National Natural Science Foundation of China: [Grant Number 31672593, 32192451, 31802191]; the China Agriculture Research System: [Grant Number CARS-41G12].			No potential conflict of interest was reported by the author(s).	humans	mammals	birds					domestic
148	Gu, et al, 2022, Novel H5N6 reassortants bearing the clade 2.3.4.4b HA gene of H5N8 virus have been detected in poultry and caused multiple human infections in China, Emerging microbes & infections. DOI: 10.1080/22221751.2022.2063076. URL:#url#				China											12-2020 to 12-2021	observational study	experimental study	descriptive study			case report / series			challenge trial				in vitro study					other (gov, uni, hospital etc.)	This work was supported by the Laboratory for Lingnan Modern Agriculture Project: [Grant Number NT2021007]; the National Key Research and Development Program of China: [Grant Number 2021YFD1800200, 2021YFC2301700]; the National Natural Science Foundation of China: [Grant Number 31672593, 32192451, 31802191]; the China Agriculture Research System: [Grant Number CARS-41G12].			No potential conflict of interest was reported by the author(s).	humans	mammals	birds					domestic
153	Li, et al, 2022, Human infection with avian-origin H5N6 influenza a virus after exposure to slaughtered poultry, Emerging microbes & infections. DOI: 10.1080/22221751.2022.2048971. URL:#url#				China											12-2021 to 01-2022	observational study					case report / series												other (gov, uni, hospital etc.)	This work was supported by Hangzhou Key Medicine Discipline Fund for Hygienic Microbiology Laboratory (2020-2024): [Grant Number None]; Zhejiang Province Public Welfare Technology Application Research Project: [Grant Number LGF19H190003]; Zhejiang Provincial Program for the Cultivation of High-level Innovative Health Talents (2018-2022): [Grant Number None].			No potential conflict of interest was reported by the author(s).	humans		birds
153	Li, et al, 2022, Human infection with avian-origin H5N6 influenza a virus after exposure to slaughtered poultry, Emerging microbes & infections. DOI: 10.1080/22221751.2022.2048971. URL:#url#				China											12-2021 to 01-2022	observational study					case report / series												other (gov, uni, hospital etc.)	This work was supported by Hangzhou Key Medicine Discipline Fund for Hygienic Microbiology Laboratory (2020-2024): [Grant Number None]; Zhejiang Province Public Welfare Technology Application Research Project: [Grant Number LGF19H190003]; Zhejiang Provincial Program for the Cultivation of High-level Innovative Health Talents (2018-2022): [Grant Number None].			No potential conflict of interest was reported by the author(s).	humans		birds
153	Li, et al, 2022, Human infection with avian-origin H5N6 influenza a virus after exposure to slaughtered poultry, Emerging microbes & infections. DOI: 10.1080/22221751.2022.2048971. URL:#url#				China											12-2021 to 01-2022	observational study					case report / series												other (gov, uni, hospital etc.)	This work was supported by Hangzhou Key Medicine Discipline Fund for Hygienic Microbiology Laboratory (2020-2024): [Grant Number None]; Zhejiang Province Public Welfare Technology Application Research Project: [Grant Number LGF19H190003]; Zhejiang Provincial Program for the Cultivation of High-level Innovative Health Talents (2018-2022): [Grant Number None].			No potential conflict of interest was reported by the author(s).	humans		birds
153	Li, et al, 2022, Human infection with avian-origin H5N6 influenza a virus after exposure to slaughtered poultry, Emerging microbes & infections. DOI: 10.1080/22221751.2022.2048971. URL:#url#				China											12-2021 to 01-2022	observational study					case report / series												other (gov, uni, hospital etc.)	This work was supported by Hangzhou Key Medicine Discipline Fund for Hygienic Microbiology Laboratory (2020-2024): [Grant Number None]; Zhejiang Province Public Welfare Technology Application Research Project: [Grant Number LGF19H190003]; Zhejiang Provincial Program for the Cultivation of High-level Innovative Health Talents (2018-2022): [Grant Number None].			No potential conflict of interest was reported by the author(s).	humans		birds
153	Li, et al, 2022, Human infection with avian-origin H5N6 influenza a virus after exposure to slaughtered poultry, Emerging microbes & infections. DOI: 10.1080/22221751.2022.2048971. URL:#url#				China											12-2021 to 01-2022	observational study					case report / series												other (gov, uni, hospital etc.)	This work was supported by Hangzhou Key Medicine Discipline Fund for Hygienic Microbiology Laboratory (2020-2024): [Grant Number None]; Zhejiang Province Public Welfare Technology Application Research Project: [Grant Number LGF19H190003]; Zhejiang Provincial Program for the Cultivation of High-level Innovative Health Talents (2018-2022): [Grant Number None].			No potential conflict of interest was reported by the author(s).	humans		birds
171	Bui, et al, 2021, Risk Assessment for Highly Pathogenic Avian Influenza A(H5N6/H5N8) Clade 2.3.4.4 Viruses, Emerging infectious diseases. DOI: 10.3201/eid2710.210297. URL:#url#				China											2016 to 2018			descriptive study										in vitro study					other (gov, uni, hospital etc.)	This work was supported by Theme Based Research Scheme (T11-705/14N, T11-712/19-N), Research Grants Council, Hong Kong SAR, China; and the US National Institute of Allergy and Infectious Diseases under Centers of Excellence for Influenza Research and Surveillance (HHSN272201400006C).			N/A			birds
171	Bui, et al, 2021, Risk Assessment for Highly Pathogenic Avian Influenza A(H5N6/H5N8) Clade 2.3.4.4 Viruses, Emerging infectious diseases. DOI: 10.3201/eid2710.210297. URL:#url#				China											2016 to 2018			descriptive study										in vitro study					other (gov, uni, hospital etc.)	This work was supported by Theme Based Research Scheme (T11-705/14N, T11-712/19-N), Research Grants Council, Hong Kong SAR, China; and the US National Institute of Allergy and Infectious Diseases under Centers of Excellence for Influenza Research and Surveillance (HHSN272201400006C).			N/A			birds
175	Blaurock, et al, 2021, The C-terminus of non-structural protein 1 (NS1) in H5N8 clade 2.3.4.4 avian influenza virus affects virus fitness in human cells and virulence in mice, Emerging microbes & infections. DOI: 10.1080/22221751.2021.1971568. URL:#url#											Germany				2016 to 2020		experimental study	descriptive study						challenge trial				in vitro study					other (gov, uni, hospital etc.)	This work was partially supported by grants from Delta Flu Project, Project ID: 727922 funded by the European Union under: H2020-EU and the Deutsche Forschungsgemeinschaft (DFG; AB 567).This work was supported by DFG: [Grant Number AB567]; Horizon 2020 Framework Programme: [Grant Number Project ID: 727922 Delta-Flu].			No potential conflict of interest was reported by the author(s).		mammals	birds					domestic
175	Blaurock, et al, 2021, The C-terminus of non-structural protein 1 (NS1) in H5N8 clade 2.3.4.4 avian influenza virus affects virus fitness in human cells and virulence in mice, Emerging microbes & infections. DOI: 10.1080/22221751.2021.1971568. URL:#url#											Germany				2016 to 2020		experimental study	descriptive study						challenge trial				in vitro study					other (gov, uni, hospital etc.)	This work was partially supported by grants from Delta Flu Project, Project ID: 727922 funded by the European Union under: H2020-EU and the Deutsche Forschungsgemeinschaft (DFG; AB 567).This work was supported by DFG: [Grant Number AB567]; Horizon 2020 Framework Programme: [Grant Number Project ID: 727922 Delta-Flu].			No potential conflict of interest was reported by the author(s).		mammals	birds					domestic
183	Pyankova, et al, 2021, Isolation of clade 2.3.4.4b A(H5N8), a highly pathogenic avian influenza virus, from a worker during an outbreak on a poultry farm, Russia, December 2020, Euro surveillance : bulletin Europeen sur les maladies transmissibles = European communicable disease bulletin. DOI: 10.2807/1560-7917.ES.2021.26.24.2100439. URL:#url#									Russia						12-2020			descriptive study							outbreak investigation								other (gov, uni, hospital etc.)	State Assignment no. 1/21 (FBRI SRC VB ‘Vector’ Rospotrebnadzor) supported this research.			None declared.	humans		birds
183	Pyankova, et al, 2021, Isolation of clade 2.3.4.4b A(H5N8), a highly pathogenic avian influenza virus, from a worker during an outbreak on a poultry farm, Russia, December 2020, Euro surveillance : bulletin Europeen sur les maladies transmissibles = European communicable disease bulletin. DOI: 10.2807/1560-7917.ES.2021.26.24.2100439. URL:#url#									Russia						12-2020			descriptive study							outbreak investigation								other (gov, uni, hospital etc.)	State Assignment no. 1/21 (FBRI SRC VB ‘Vector’ Rospotrebnadzor) supported this research.			None declared.	humans		birds
183	Pyankova, et al, 2021, Isolation of clade 2.3.4.4b A(H5N8), a highly pathogenic avian influenza virus, from a worker during an outbreak on a poultry farm, Russia, December 2020, Euro surveillance : bulletin Europeen sur les maladies transmissibles = European communicable disease bulletin. DOI: 10.2807/1560-7917.ES.2021.26.24.2100439. URL:#url#									Russia						12-2020			descriptive study							outbreak investigation								other (gov, uni, hospital etc.)	State Assignment no. 1/21 (FBRI SRC VB ‘Vector’ Rospotrebnadzor) supported this research.			None declared.	humans		birds
235	Chang, et al, 2023, Characterization of the haemagglutinin properties of the H5N1 avian influenza virus that caused human infections in Cambodia, Emerging microbes & infections. DOI: 10.1080/22221751.2023.2244091. URL:#url#						Cambodia									02-2023			descriptive study										in vitro study					other (gov, uni, hospital etc.)	The work described herein was funded by the UK Research and Innovation (UKRI), Biotechnology and Biological Sciences Research Council (BBSRC) grants: FluMap (BB/X006166/1) The Pirbright Institute strategic program grants (BBS/E/I/00007030, BBS/E/I/00007031, BBS/E/I/00007035 and BBS/E/I/00007036), the Global Challenges Research Fund (GCRF) One Health Poultry Hub (BB/S011269/1), the Responsive Mode…			No potential conflict of interest was reported by the author(s).	humans					Pediatric
256	Suttie, et al, 2019, Diversity of A(H5N1) clade 2.3.2.1c avian influenza viruses with evidence of reassortment in Cambodia, 2014-2016, PloS one. DOI: 10.1371/journal.pone.0226108. URL:#url#						Cambodia									01-2014 to 12-2016			descriptive study											in silico study	genetic sequencing	phylogenetic analysis	pharmaceutical company	other (gov, uni, hospital etc.)	This publication is the result of work conducted under a cooperative agreement with the Office of the Assistant Secretary for Preparedness and Response in the U.S. Department of Health and Human Services (HHS), grant number IDSEP140020-01-00. Its contents and conclusions are solely the responsibility of the authors and do not represent the official views of HHS. The study was also funded, in part…			GlaxoSmithKline Biologicals SA provided support in the form of salary for an author [PB]. This does not alter our adherence to PLOS ONE policies on sharing data and materials. GlaxoSmithKline did not have any additional role in the study design, data collection and analysis, decision to publish, or preparation of the manuscript.	humans		birds
256	Suttie, et al, 2019, Diversity of A(H5N1) clade 2.3.2.1c avian influenza viruses with evidence of reassortment in Cambodia, 2014-2016, PloS one. DOI: 10.1371/journal.pone.0226108. URL:#url#						Cambodia									01-2014 to 12-2016			descriptive study											in silico study	genetic sequencing	phylogenetic analysis	pharmaceutical company	other (gov, uni, hospital etc.)	This publication is the result of work conducted under a cooperative agreement with the Office of the Assistant Secretary for Preparedness and Response in the U.S. Department of Health and Human Services (HHS), grant number IDSEP140020-01-00. Its contents and conclusions are solely the responsibility of the authors and do not represent the official views of HHS. The study was also funded, in part…			GlaxoSmithKline Biologicals SA provided support in the form of salary for an author [PB]. This does not alter our adherence to PLOS ONE policies on sharing data and materials. GlaxoSmithKline did not have any additional role in the study design, data collection and analysis, decision to publish, or preparation of the manuscript.	humans		birds
263	Yang, et al, 2019, Clade 2.3.2.1 H5N1 avian influenza viruses circulate at the interface of migratory and domestic birds around Qinghai Lake in China, Veterinary microbiology. DOI: 10.1016/j.vetmic.2019.07.009. URL:#url#				China											2012-2015		experimental study	descriptive study						challenge trial				in vitro study					other (gov, uni, hospital etc.)	This study was supported by funding from the National Key R&D program (2016YFD0500207), the National Natural Science Foundation of China (3181101822, 31772716, 31802178，and 81571998), and the Open Research Fund Program of the State Key Laboratory of Veterinary Etiological Biology (SKLVEB2017KFKT002 and SKLVEB2017KFKT004).			N/A		mammals	birds					domestic
263	Yang, et al, 2019, Clade 2.3.2.1 H5N1 avian influenza viruses circulate at the interface of migratory and domestic birds around Qinghai Lake in China, Veterinary microbiology. DOI: 10.1016/j.vetmic.2019.07.009. URL:#url#				China											2012-2015		experimental study	descriptive study						challenge trial				in vitro study					other (gov, uni, hospital etc.)	This study was supported by funding from the National Key R&D program (2016YFD0500207), the National Natural Science Foundation of China (3181101822, 31772716, 31802178，and 81571998), and the Open Research Fund Program of the State Key Laboratory of Veterinary Etiological Biology (SKLVEB2017KFKT002 and SKLVEB2017KFKT004).			N/A		mammals	birds					domestic
263	Yang, et al, 2019, Clade 2.3.2.1 H5N1 avian influenza viruses circulate at the interface of migratory and domestic birds around Qinghai Lake in China, Veterinary microbiology. DOI: 10.1016/j.vetmic.2019.07.009. URL:#url#				China											2012-2015		experimental study	descriptive study						challenge trial				in vitro study					other (gov, uni, hospital etc.)	This study was supported by funding from the National Key R&D program (2016YFD0500207), the National Natural Science Foundation of China (3181101822, 31772716, 31802178，and 81571998), and the Open Research Fund Program of the State Key Laboratory of Veterinary Etiological Biology (SKLVEB2017KFKT002 and SKLVEB2017KFKT004).			N/A		mammals	birds					domestic
263	Yang, et al, 2019, Clade 2.3.2.1 H5N1 avian influenza viruses circulate at the interface of migratory and domestic birds around Qinghai Lake in China, Veterinary microbiology. DOI: 10.1016/j.vetmic.2019.07.009. URL:#url#				China											2012-2015		experimental study	descriptive study						challenge trial				in vitro study					other (gov, uni, hospital etc.)	This study was supported by funding from the National Key R&D program (2016YFD0500207), the National Natural Science Foundation of China (3181101822, 31772716, 31802178，and 81571998), and the Open Research Fund Program of the State Key Laboratory of Veterinary Etiological Biology (SKLVEB2017KFKT002 and SKLVEB2017KFKT004).			N/A		mammals	birds					domestic
266	Monamele, et al, 2019, Evidence of exposure and human seroconversion during an outbreak of avian influenza A(H5N1) among poultry in Cameroon, Emerging microbes & infections. DOI: 10.1080/22221751.2018.1564631. URL:#url#												Cameroon			05-2016 to 03-2017			descriptive study							outbreak investigation								other (gov, uni, hospital etc.)	This work was supported by Office of the Assistant Secretary for Preparedness and Response, US Department of Health and Human Services [grant number IDSEP 140020-04-00].			No potential conflict of interest was reported by the authors.	humans		birds			Occupational
266	Monamele, et al, 2019, Evidence of exposure and human seroconversion during an outbreak of avian influenza A(H5N1) among poultry in Cameroon, Emerging microbes & infections. DOI: 10.1080/22221751.2018.1564631. URL:#url#												Cameroon			05-2016 to 03-2017			descriptive study							outbreak investigation								other (gov, uni, hospital etc.)	This work was supported by Office of the Assistant Secretary for Preparedness and Response, US Department of Health and Human Services [grant number IDSEP 140020-04-00].			No potential conflict of interest was reported by the authors.	humans		birds			Occupational
266	Monamele, et al, 2019, Evidence of exposure and human seroconversion during an outbreak of avian influenza A(H5N1) among poultry in Cameroon, Emerging microbes & infections. DOI: 10.1080/22221751.2018.1564631. URL:#url#												Cameroon			05-2016 to 03-2017			descriptive study							outbreak investigation								other (gov, uni, hospital etc.)	This work was supported by Office of the Assistant Secretary for Preparedness and Response, US Department of Health and Human Services [grant number IDSEP 140020-04-00].			No potential conflict of interest was reported by the authors.	humans		birds			Occupational
271	Ilyicheva, et al, 2018, Humoral immunity to influenza in an at-risk population and severe influenza cases in Russia in 2016-2017, Archives of Virology. DOI: 10.1007/s00705-018-3904-9. URL:#url#									Russia						11-2016 to 03-2017			descriptive study							outbreak investigation								other (gov, uni, hospital etc.)	This work was supported by State Assignment no. 1/16 (SRC VB “Vector”).			All authors declare that they have no conflict of interest.	humans					Occupational
301	Pabbaraju, et al, 2014, Full-genome analysis of avian influenza A(H5N1) virus from a human, North America, 2013, Emerging infectious diseases. DOI: 10.3201/eid2005.140164. URL:#url#	Canada														12-2013 to 01-2014	observational study					case report / series															not reported	N/A	humans					Young adult
301	Pabbaraju, et al, 2014, Full-genome analysis of avian influenza A(H5N1) virus from a human, North America, 2013, Emerging infectious diseases. DOI: 10.3201/eid2005.140164. URL:#url#	Canada														12-2013 to 01-2014	observational study					case report / series															not reported	N/A	humans					Young adult
649	Briggs, et al, 2023, Comparative analysis of PB2 residue 627E/K/V in H5 subtypes of avian influenza viruses isolated from birds and mammals, Frontiers in veterinary science. DOI: 10.3389/fvets.2023.1250952. URL:http://europepmc.org/abstract/MED/37720472 https://doi.org/10.3389/fvets.2023.1250952 https://europepmc.org/articles/PMC10502342 https://europepmc.org/articles/PMC10502342?pdf=render		United States													03-2023			descriptive study											in silico study	genetic sequencing			other (gov, uni, hospital etc.)	This study was supported by a USDA-NIFA grant # 2015-67015-22968 and a USDA-ARS CRIS grant # 6040-32000-062-00D.			The authors declare that the research was conducted in the absence of any commercial or financial relationships that could be construed as a potential conflict of interest.	humans	mammals	birds				wild	domestic			Bear
649	Briggs, et al, 2023, Comparative analysis of PB2 residue 627E/K/V in H5 subtypes of avian influenza viruses isolated from birds and mammals, Frontiers in veterinary science. DOI: 10.3389/fvets.2023.1250952. URL:http://europepmc.org/abstract/MED/37720472 https://doi.org/10.3389/fvets.2023.1250952 https://europepmc.org/articles/PMC10502342 https://europepmc.org/articles/PMC10502342?pdf=render		United States													03-2023			descriptive study											in silico study	genetic sequencing			other (gov, uni, hospital etc.)	This study was supported by a USDA-NIFA grant # 2015-67015-22968 and a USDA-ARS CRIS grant # 6040-32000-062-00D.			The authors declare that the research was conducted in the absence of any commercial or financial relationships that could be construed as a potential conflict of interest.	humans	mammals	birds				wild	domestic			Bear
654	Gomaa, et al, 2023, We are underestimating, again, the true burden of H5N1 in humans, BMJ global health. DOI: 10.1136/bmjgh-2023-013146. URL:http://europepmc.org/abstract/MED/37643809 https://doi.org/10.1136/bmjgh-2023-013146 https://europepmc.org/articles/PMC10465887 https://europepmc.org/articles/PMC10465887?pdf=render										Egypt					02-2022 to 03-2023			descriptive study								prevalence study							other (gov, uni, hospital etc.)	This research was funded by the National Institute of Allergy and Infectious Diseases, National Institutes of Health and US Department of Health and Human Services (under contract number 75N93021C00016).			None declared.	humans					Occupational
679	Kobasa, et al, 2023, Transmission of lethal H5N1 clade 2.3.4.4b avian influenza in ferrets, #journal#. DOI: 10.21203/rs.3.rs-2842567/v1. URL:http://europepmc.org/abstract/PPR/PPR649062 https://www.researchsquare.com/article/rs-2842567/latest.pdf https://doi.org/10.21203/rs.3.rs-2842567/v1	Canada														2022		experimental study	descriptive study						challenge trial				in vitro study					other (gov, uni, hospital etc.)	All work performed at the National Microbiology Laboratory and National Centre for Foreign Animal Diseases was financially supported by the Public Health Agency of Canada and Canadian Food Inspection Agency, respectively			The authors declare no competing interests	humans	mammals	birds				wild	domestic
679	Kobasa, et al, 2023, Transmission of lethal H5N1 clade 2.3.4.4b avian influenza in ferrets, #journal#. DOI: 10.21203/rs.3.rs-2842567/v1. URL:http://europepmc.org/abstract/PPR/PPR649062 https://www.researchsquare.com/article/rs-2842567/latest.pdf https://doi.org/10.21203/rs.3.rs-2842567/v1	Canada														2022		experimental study	descriptive study						challenge trial				in vitro study					other (gov, uni, hospital etc.)	All work performed at the National Microbiology Laboratory and National Centre for Foreign Animal Diseases was financially supported by the Public Health Agency of Canada and Canadian Food Inspection Agency, respectively			The authors declare no competing interests	humans	mammals	birds				wild	domestic
679	Kobasa, et al, 2023, Transmission of lethal H5N1 clade 2.3.4.4b avian influenza in ferrets, #journal#. DOI: 10.21203/rs.3.rs-2842567/v1. URL:http://europepmc.org/abstract/PPR/PPR649062 https://www.researchsquare.com/article/rs-2842567/latest.pdf https://doi.org/10.21203/rs.3.rs-2842567/v1	Canada														2022		experimental study	descriptive study						challenge trial				in vitro study					other (gov, uni, hospital etc.)	All work performed at the National Microbiology Laboratory and National Centre for Foreign Animal Diseases was financially supported by the Public Health Agency of Canada and Canadian Food Inspection Agency, respectively			The authors declare no competing interests	humans	mammals	birds				wild	domestic
679	Kobasa, et al, 2023, Transmission of lethal H5N1 clade 2.3.4.4b avian influenza in ferrets, #journal#. DOI: 10.21203/rs.3.rs-2842567/v1. URL:http://europepmc.org/abstract/PPR/PPR649062 https://www.researchsquare.com/article/rs-2842567/latest.pdf https://doi.org/10.21203/rs.3.rs-2842567/v1	Canada														2022		experimental study	descriptive study						challenge trial				in vitro study					other (gov, uni, hospital etc.)	All work performed at the National Microbiology Laboratory and National Centre for Foreign Animal Diseases was financially supported by the Public Health Agency of Canada and Canadian Food Inspection Agency, respectively			The authors declare no competing interests	humans	mammals	birds				wild	domestic
736	Kniss, et al, 2023, Risk for Infection in Humans after Exposure to Birds Infected with Highly Pathogenic Avian Influenza A(H5N1) Virus, United States, 2022, Emerging infectious diseases. DOI: 10.3201/eid2906.230103. URL:http://europepmc.org/abstract/MED/37095080 https://doi.org/10.3201/eid2906.230103 https://europepmc.org/articles/PMC10202859 https://europepmc.org/articles/PMC10202859?pdf=render		United States													02-2022 to 09-2022			descriptive study							outbreak investigation											not reported	N/A	humans					Persons exposed (e.g., flock owners, farm workers, and cullers) to commercial poultry, backyard flocks, wild birds, and the environments of birds infected with HPAI
736	Kniss, et al, 2023, Risk for Infection in Humans after Exposure to Birds Infected with Highly Pathogenic Avian Influenza A(H5N1) Virus, United States, 2022, Emerging infectious diseases. DOI: 10.3201/eid2906.230103. URL:http://europepmc.org/abstract/MED/37095080 https://doi.org/10.3201/eid2906.230103 https://europepmc.org/articles/PMC10202859 https://europepmc.org/articles/PMC10202859?pdf=render		United States													02-2022 to 09-2022			descriptive study							outbreak investigation											not reported	N/A	humans					Persons exposed (e.g., flock owners, farm workers, and cullers) to commercial poultry, backyard flocks, wild birds, and the environments of birds infected with HPAI
823	Zhang, et al, 2023, Emergence of H5N8 avian influenza virus in domestic geese in a wild bird habitat, Yishui Lake, north central China, Virologica Sinica. DOI: 10.1016/j.virs.2022.10.002. URL:http://europepmc.org/abstract/MED/36265796 https://doi.org/10.1016/j.virs.2022.10.002 https://europepmc.org/articles/PMC10006182 https://europepmc.org/articles/PMC10006182?pdf=render				China											01-2021		experimental study	descriptive study						challenge trial				in vitro study					other (gov, uni, hospital etc.)	This study was supported by the National Natural Science Foundation of China (82150202), the Beijing Nova Program (Z211100002121064) and the Key Research Projects in Hebei Province (18227517D).			The authors declare that they have no conflicts of interest.			birds
823	Zhang, et al, 2023, Emergence of H5N8 avian influenza virus in domestic geese in a wild bird habitat, Yishui Lake, north central China, Virologica Sinica. DOI: 10.1016/j.virs.2022.10.002. URL:http://europepmc.org/abstract/MED/36265796 https://doi.org/10.1016/j.virs.2022.10.002 https://europepmc.org/articles/PMC10006182 https://europepmc.org/articles/PMC10006182?pdf=render				China											01-2021		experimental study	descriptive study						challenge trial				in vitro study					other (gov, uni, hospital etc.)	This study was supported by the National Natural Science Foundation of China (82150202), the Beijing Nova Program (Z211100002121064) and the Key Research Projects in Hebei Province (18227517D).			The authors declare that they have no conflicts of interest.			birds
823	Zhang, et al, 2023, Emergence of H5N8 avian influenza virus in domestic geese in a wild bird habitat, Yishui Lake, north central China, Virologica Sinica. DOI: 10.1016/j.virs.2022.10.002. URL:http://europepmc.org/abstract/MED/36265796 https://doi.org/10.1016/j.virs.2022.10.002 https://europepmc.org/articles/PMC10006182 https://europepmc.org/articles/PMC10006182?pdf=render				China											01-2021		experimental study	descriptive study						challenge trial				in vitro study					other (gov, uni, hospital etc.)	This study was supported by the National Natural Science Foundation of China (82150202), the Beijing Nova Program (Z211100002121064) and the Key Research Projects in Hebei Province (18227517D).			The authors declare that they have no conflicts of interest.			birds
846	Ding, et al, 2022, Evolutionary and Mutational Characterization of the First H5N8 Subtype Influenza A Virus in Humans, Pathogens (Basel, Switzerland). DOI: 10.3390/pathogens11060666. URL:https://europepmc.org/articles/PMC9227545 https://www.mdpi.com/2076-0817/11/6/666/pdf?version=1654695566 http://europepmc.org/abstract/MED/35745520 https://europepmc.org/articles/PMC9227545?pdf=render https://doi…				China											2016 to 2020			descriptive study											in silico study		phylogenetic analysis				none		The authors declare no conflict of interest.	humans
862	Aznar, et al, 2023, Influenza A(H5N1) detection in two asymptomatic poultry farm workers in Spain, September to October 2022: suspected environmental contamination, Euro surveillance : bulletin Europeen sur les maladies transmissibles = European communicable disease bulletin. DOI: 10.2807/1560-7917.es.2023.28.8.2300107. URL:http://europepmc.org/abstract/MED/36820643 https://doi.org/10.2807/1560-7…														Spain	01-2022 to 01-2023			descriptive study							outbreak investigation								other (gov, uni, hospital etc.)	omplete whole sequencing has been funded by Instituto de Salud Carlos III through the Project MPY 226/22.			None declared.	humans		birds			Occupational
862	Aznar, et al, 2023, Influenza A(H5N1) detection in two asymptomatic poultry farm workers in Spain, September to October 2022: suspected environmental contamination, Euro surveillance : bulletin Europeen sur les maladies transmissibles = European communicable disease bulletin. DOI: 10.2807/1560-7917.es.2023.28.8.2300107. URL:http://europepmc.org/abstract/MED/36820643 https://doi.org/10.2807/1560-7…														Spain	01-2022 to 01-2023			descriptive study							outbreak investigation								other (gov, uni, hospital etc.)	omplete whole sequencing has been funded by Instituto de Salud Carlos III through the Project MPY 226/22.			None declared.	humans		birds			Occupational
862	Aznar, et al, 2023, Influenza A(H5N1) detection in two asymptomatic poultry farm workers in Spain, September to October 2022: suspected environmental contamination, Euro surveillance : bulletin Europeen sur les maladies transmissibles = European communicable disease bulletin. DOI: 10.2807/1560-7917.es.2023.28.8.2300107. URL:http://europepmc.org/abstract/MED/36820643 https://doi.org/10.2807/1560-7…														Spain	01-2022 to 01-2023			descriptive study							outbreak investigation								other (gov, uni, hospital etc.)	omplete whole sequencing has been funded by Instituto de Salud Carlos III through the Project MPY 226/22.			None declared.	humans		birds			Occupational
884	Oliver, et al, 2022, A case of avian influenza A(H5N1) in England, January 2022, Euro surveillance : bulletin Europeen sur les maladies transmissibles = European communicable disease bulletin. DOI: 10.2807/1560-7917.es.2022.27.5.2200061. URL:https://doi.org/10.2807/1560-7917.ES.2022.27.5.2200061 https://europepmc.org/articles/PMC8815099 https://europepmc.org/articles/PMC8815099?pdf=render https:/…													United Kingdom		12-2021	observational study					case report / series												other (gov, uni, hospital etc.)	JJ, APMB, ACB, RH and IHB were part funded by the UK Department for the Environment, Food and Rural Affairs (Defra) and the devolved Scottish and Welsh governments under grants SV3400, SV3006 and SE2213.			None declared.	humans		birds			occupational
884	Oliver, et al, 2022, A case of avian influenza A(H5N1) in England, January 2022, Euro surveillance : bulletin Europeen sur les maladies transmissibles = European communicable disease bulletin. DOI: 10.2807/1560-7917.es.2022.27.5.2200061. URL:https://doi.org/10.2807/1560-7917.ES.2022.27.5.2200061 https://europepmc.org/articles/PMC8815099 https://europepmc.org/articles/PMC8815099?pdf=render https:/…													United Kingdom		12-2021	observational study					case report / series												other (gov, uni, hospital etc.)	JJ, APMB, ACB, RH and IHB were part funded by the UK Department for the Environment, Food and Rural Affairs (Defra) and the devolved Scottish and Welsh governments under grants SV3400, SV3006 and SE2213.			None declared.	humans		birds			occupational
884	Oliver, et al, 2022, A case of avian influenza A(H5N1) in England, January 2022, Euro surveillance : bulletin Europeen sur les maladies transmissibles = European communicable disease bulletin. DOI: 10.2807/1560-7917.es.2022.27.5.2200061. URL:https://doi.org/10.2807/1560-7917.ES.2022.27.5.2200061 https://europepmc.org/articles/PMC8815099 https://europepmc.org/articles/PMC8815099?pdf=render https:/…													United Kingdom		12-2021	observational study					case report / series												other (gov, uni, hospital etc.)	JJ, APMB, ACB, RH and IHB were part funded by the UK Department for the Environment, Food and Rural Affairs (Defra) and the devolved Scottish and Welsh governments under grants SV3400, SV3006 and SE2213.			None declared.	humans		birds			occupational
884	Oliver, et al, 2022, A case of avian influenza A(H5N1) in England, January 2022, Euro surveillance : bulletin Europeen sur les maladies transmissibles = European communicable disease bulletin. DOI: 10.2807/1560-7917.es.2022.27.5.2200061. URL:https://doi.org/10.2807/1560-7917.ES.2022.27.5.2200061 https://europepmc.org/articles/PMC8815099 https://europepmc.org/articles/PMC8815099?pdf=render https:/…													United Kingdom		12-2021	observational study					case report / series												other (gov, uni, hospital etc.)	JJ, APMB, ACB, RH and IHB were part funded by the UK Department for the Environment, Food and Rural Affairs (Defra) and the devolved Scottish and Welsh governments under grants SV3400, SV3006 and SE2213.			None declared.	humans		birds			occupational
884	Oliver, et al, 2022, A case of avian influenza A(H5N1) in England, January 2022, Euro surveillance : bulletin Europeen sur les maladies transmissibles = European communicable disease bulletin. DOI: 10.2807/1560-7917.es.2022.27.5.2200061. URL:https://doi.org/10.2807/1560-7917.ES.2022.27.5.2200061 https://europepmc.org/articles/PMC8815099 https://europepmc.org/articles/PMC8815099?pdf=render https:/…													United Kingdom		12-2021	observational study					case report / series												other (gov, uni, hospital etc.)	JJ, APMB, ACB, RH and IHB were part funded by the UK Department for the Environment, Food and Rural Affairs (Defra) and the devolved Scottish and Welsh governments under grants SV3400, SV3006 and SE2213.			None declared.	humans		birds			occupational
884	Oliver, et al, 2022, A case of avian influenza A(H5N1) in England, January 2022, Euro surveillance : bulletin Europeen sur les maladies transmissibles = European communicable disease bulletin. DOI: 10.2807/1560-7917.es.2022.27.5.2200061. URL:https://doi.org/10.2807/1560-7917.ES.2022.27.5.2200061 https://europepmc.org/articles/PMC8815099 https://europepmc.org/articles/PMC8815099?pdf=render https:/…													United Kingdom		12-2021	observational study					case report / series												other (gov, uni, hospital etc.)	JJ, APMB, ACB, RH and IHB were part funded by the UK Department for the Environment, Food and Rural Affairs (Defra) and the devolved Scottish and Welsh governments under grants SV3400, SV3006 and SE2213.			None declared.	humans		birds			occupational
889	Su, et al, 2022, Three Cases Infected with Avian Influenza A(H5N6) Virus - Chongqing Municipality, China, January-September, 2021, China CDC weekly. DOI: 10.46234/ccdcw2021.278. URL:https://europepmc.org/articles/PMC8796724?pdf=render http://europepmc.org/abstract/MED/35586756 https://europepmc.org/articles/PMC8796724 https://doi.org/10.46234/ccdcw2021.278 https://weekly.chinacdc.cn/en/article/pd…				China											06-2021 to 07-2021			descriptive study							outbreak investigation								other (gov, uni, hospital etc.)	The National Subsidy Program of prevention of human infection with avian influenza A virus and grants (2017MSXM003) from Chongqing Municipal Commission of Health and Family Planning, and Chongqing Municipal Science and Technology Commission and Health Commission Joint Medical Research Project: 2020FYYX080, 2020FYYX120.			No conflicts of interest.	humans
889	Su, et al, 2022, Three Cases Infected with Avian Influenza A(H5N6) Virus - Chongqing Municipality, China, January-September, 2021, China CDC weekly. DOI: 10.46234/ccdcw2021.278. URL:https://europepmc.org/articles/PMC8796724?pdf=render http://europepmc.org/abstract/MED/35586756 https://europepmc.org/articles/PMC8796724 https://doi.org/10.46234/ccdcw2021.278 https://weekly.chinacdc.cn/en/article/pd…				China											06-2021 to 07-2021			descriptive study							outbreak investigation								other (gov, uni, hospital etc.)	The National Subsidy Program of prevention of human infection with avian influenza A virus and grants (2017MSXM003) from Chongqing Municipal Commission of Health and Family Planning, and Chongqing Municipal Science and Technology Commission and Health Commission Joint Medical Research Project: 2020FYYX080, 2020FYYX120.			No conflicts of interest.	humans
889	Su, et al, 2022, Three Cases Infected with Avian Influenza A(H5N6) Virus - Chongqing Municipality, China, January-September, 2021, China CDC weekly. DOI: 10.46234/ccdcw2021.278. URL:https://europepmc.org/articles/PMC8796724?pdf=render http://europepmc.org/abstract/MED/35586756 https://europepmc.org/articles/PMC8796724 https://doi.org/10.46234/ccdcw2021.278 https://weekly.chinacdc.cn/en/article/pd…				China											06-2021 to 07-2021			descriptive study							outbreak investigation								other (gov, uni, hospital etc.)	The National Subsidy Program of prevention of human infection with avian influenza A virus and grants (2017MSXM003) from Chongqing Municipal Commission of Health and Family Planning, and Chongqing Municipal Science and Technology Commission and Health Commission Joint Medical Research Project: 2020FYYX080, 2020FYYX120.			No conflicts of interest.	humans
936	Ilyicheva, et al, 2021, Antibodies to Highly Pathogenic A/H5Nx (Clade 2.3.4.4) Influenza Viruses in the Sera of Vietnamese Residents, Pathogens (Basel, Switzerland). DOI: 10.3390/pathogens10040394. URL:https://europepmc.org/articles/PMC8064466?pdf=render https://www.mdpi.com/2076-0817/10/4/394/pdf?version=1648171527 https://doi.org/10.3390/pathogens10040394 http://europepmc.org/abstract/MED/33806…								Vietnam							2017 to 2018	observational study			cross-sectional														other (gov, uni, hospital etc.)	The study was conducted at the expense of targeted subsidies by order of the Government of the Russian Federation of July 13, 2019 No. 1536-r. and by State Assignment no. 1/21 and no. 3/21 (SRC VB “Vector”).			The authors declare no conflict of interest.	humans					Hospitalized (50%, n=147/295)
941	Xiao, et al, 2021, Five Independent Cases of Human Infection with Avian Influenza H5N6 - Sichuan Province, China, 2021, China CDC weekly. DOI: 10.46234/ccdcw2021.187. URL:http://europepmc.org/abstract/MED/34594983 https://doi.org/10.46234/ccdcw2021.187 https://europepmc.org/articles/PMC8427102?pdf=render https://europepmc.org/articles/PMC8427102 http://weekly.chinacdc.cn/en/article/pdf/preview/10…				China											05-2021 to 07-2021	observational study					case report / series												other (gov, uni, hospital etc.)	Supported by the National Natural Science Foundation of China (No.82041033), Sichuan Science and Technology Program (2020FYS0015;2020FYS0017). W.J.L. supported by the Excellent Young Scientist Program of the NSFC (No.81822040).			N/A	humans
941	Xiao, et al, 2021, Five Independent Cases of Human Infection with Avian Influenza H5N6 - Sichuan Province, China, 2021, China CDC weekly. DOI: 10.46234/ccdcw2021.187. URL:http://europepmc.org/abstract/MED/34594983 https://doi.org/10.46234/ccdcw2021.187 https://europepmc.org/articles/PMC8427102?pdf=render https://europepmc.org/articles/PMC8427102 http://weekly.chinacdc.cn/en/article/pdf/preview/10…				China											05-2021 to 07-2021	observational study					case report / series												other (gov, uni, hospital etc.)	Supported by the National Natural Science Foundation of China (No.82041033), Sichuan Science and Technology Program (2020FYS0015;2020FYS0017). W.J.L. supported by the Excellent Young Scientist Program of the NSFC (No.81822040).			N/A	humans
941	Xiao, et al, 2021, Five Independent Cases of Human Infection with Avian Influenza H5N6 - Sichuan Province, China, 2021, China CDC weekly. DOI: 10.46234/ccdcw2021.187. URL:http://europepmc.org/abstract/MED/34594983 https://doi.org/10.46234/ccdcw2021.187 https://europepmc.org/articles/PMC8427102?pdf=render https://europepmc.org/articles/PMC8427102 http://weekly.chinacdc.cn/en/article/pdf/preview/10…				China											05-2021 to 07-2021	observational study					case report / series												other (gov, uni, hospital etc.)	Supported by the National Natural Science Foundation of China (No.82041033), Sichuan Science and Technology Program (2020FYS0015;2020FYS0017). W.J.L. supported by the Excellent Young Scientist Program of the NSFC (No.81822040).			N/A	humans
972	Bi, et al, 2021, Genetic Characterization of Two Human Cases Infected with the Avian Influenza A (H5N6) Viruses - Guangxi Zhuang Autonomous Region, China, 2021, China CDC weekly. DOI: 10.46234/ccdcw2021.199. URL:https://doi.org/10.46234/ccdcw2021.199 https://europepmc.org/articles/PMC8563334?pdf=render http://europepmc.org/abstract/MED/34745693 http://weekly.chinacdc.cn/en/article/pdf/preview/10.…				China											07-2021	observational study					case report / series												other (gov, uni, hospital etc.)	Supported by the Self-Funded Scientific Research Project of Guangxi Health and Family Planning Commission (Z2015457, Z2016433)			N/A	humans
972	Bi, et al, 2021, Genetic Characterization of Two Human Cases Infected with the Avian Influenza A (H5N6) Viruses - Guangxi Zhuang Autonomous Region, China, 2021, China CDC weekly. DOI: 10.46234/ccdcw2021.199. URL:https://doi.org/10.46234/ccdcw2021.199 https://europepmc.org/articles/PMC8563334?pdf=render http://europepmc.org/abstract/MED/34745693 http://weekly.chinacdc.cn/en/article/pdf/preview/10.…				China											07-2021	observational study					case report / series												other (gov, uni, hospital etc.)	Supported by the Self-Funded Scientific Research Project of Guangxi Health and Family Planning Commission (Z2015457, Z2016433)			N/A	humans
1050	Horwood, et al, 2023, Aerosol exposure of live bird market workers to viable influenza A/H5N1 and A/H9N2 viruses, Cambodia, Zoonoses and public health. DOI: 10.1111/zph.13009. URL:https://doi.org/10.1111/zph.13009 https://europepmc.org/articles/PMC10098856 https://europepmc.org/articles/PMC10098856?pdf=render http://europepmc.org/abstract/MED/36409285 https://onlinelibrary.wiley.com/doi/pdfdirect…						Cambodia									02-2016 to 05-2016	observational study		descriptive study				longitudinal					biological monitoring study						other (gov, uni, hospital etc.)	This study was funded by the US Department of Health and Human Services, Office of the Assistant Secretary for Preparedness and Response (grant No. IDSEP 140020-01-00; https://www.asideproject.org/). E.A.K and further work at Institut Pasteur du Cambodge is supported, in part, by federal funds from the Food and Agriculture Organization of the United Nations, the National Institute of Allergy and …			The authors declare no conflicts of interest.			birds	other, specify	air samples
1135	Takayama, et al, 2016, Novel Reassortant Avian Influenza A(H5N1) Virus in Human, Southern Vietnam, 2014, Emerging infectious diseases. DOI: 10.3201/eid2203.151360. URL:http://europepmc.org/abstract/MED/26889960 https://doi.org/10.3201/eid2203.151360 https://europepmc.org/articles/PMC4766877 https://europepmc.org/articles/PMC4766877?pdf=render								Vietnam							01-2014	observational study					case report / series												other (gov, uni, hospital etc.)	This study was partially supported by Grants-in-Aid for Emerging and Reemerging Infectious Diseases from the Ministry of Health, Labour and Welfare, Japan.			N/A	humans
1135	Takayama, et al, 2016, Novel Reassortant Avian Influenza A(H5N1) Virus in Human, Southern Vietnam, 2014, Emerging infectious diseases. DOI: 10.3201/eid2203.151360. URL:http://europepmc.org/abstract/MED/26889960 https://doi.org/10.3201/eid2203.151360 https://europepmc.org/articles/PMC4766877 https://europepmc.org/articles/PMC4766877?pdf=render								Vietnam							01-2014	observational study					case report / series												other (gov, uni, hospital etc.)	This study was partially supported by Grants-in-Aid for Emerging and Reemerging Infectious Diseases from the Ministry of Health, Labour and Welfare, Japan.			N/A	humans
1135	Takayama, et al, 2016, Novel Reassortant Avian Influenza A(H5N1) Virus in Human, Southern Vietnam, 2014, Emerging infectious diseases. DOI: 10.3201/eid2203.151360. URL:http://europepmc.org/abstract/MED/26889960 https://doi.org/10.3201/eid2203.151360 https://europepmc.org/articles/PMC4766877 https://europepmc.org/articles/PMC4766877?pdf=render								Vietnam							01-2014	observational study					case report / series												other (gov, uni, hospital etc.)	This study was partially supported by Grants-in-Aid for Emerging and Reemerging Infectious Diseases from the Ministry of Health, Labour and Welfare, Japan.			N/A	humans
1198	Quan, et al, 2019, Avian Influenza A Viruses among Occupationally Exposed Populations, China, 2014-2016, Emerging infectious diseases. DOI: 10.3201/eid2512.190261. URL:http://europepmc.org/abstract/MED/31742536 https://europepmc.org/articles/PMC6874249?pdf=render https://europepmc.org/articles/PMC6874249 https://wwwnc.cdc.gov/eid/article/25/12/pdfs/19-0261.pdf https://doi.org/10.3201/eid2512.1902…				China											12-2014 to 04-2016	observational study				prospective cohort													other (gov, uni, hospital etc.)	This study was funded by grants from the National Natural Science Foundation of China (NSFC; no. 81502857), the National Grand Project on Prevention and Control of Major Infectious Diseases (no. 2016ZX10004222-003), and the intramural special grant for influenza virus research from the Chinese Academy of Sciences (no. KJZD-EW-L15). W.J.L. is supported by the Excellent Young Scientist Program of t…			The funding bodies played no role in the study design, data collection and analysis, manuscript preparation, or in the decision to publish. The findings and conclusions in this article are those of the authors and do not necessarily represent the official position of the funding agencies	humans					occupational
1200	Ma, et al, 2018, Avian Influenza A Virus Infection among Workers at Live Poultry Markets, China, 2013-2016, Emerging infectious diseases. DOI: 10.3201/eid2407.172059. URL:https://europepmc.org/articles/PMC6038753 https://doi.org/10.3201/eid2407.172059 https://wwwnc.cdc.gov/eid/article/24/7/pdfs/17-2059.pdf https://europepmc.org/articles/PMC6038753?pdf=render http://europepmc.org/abstract/MED/2991…				China											07-2013 to 09-2016	observational study				prospective cohort													other (gov, uni, hospital etc.)	This study was supported by the National Natural Science Foundation of China (81402730, 81773494, and 81621005), the Beijing Science and Technology Nova program (Z171100001117088), the Program of International Science and Technology Cooperation of China (2013DFA30800), the China Mega-Project on Infectious Disease Prevention (2017ZX10303401-006), and the National Institute of General Medical Scien…			N/A	humans					Adults exposed to poultry and pigs or to poultry and pig manure as part of their daily activities (e.g., husbandry, slaughtering, sales).
1261	UK Health Security Agency, 2023, Investigation into the risk to human health of avian influenza (influenza A H5N1) in England: technical briefing 5, UKHSA. DOI: #doi#. URL:https://www.gov.uk/government/publications/avian-influenza-influenza-a-h5n1-technical-briefings/investigation-into-the-risk-to-human-health-of-avian-influenza-influenza-a-h5n1-in-england-technical-briefing-5													United Kingdom		2023			descriptive study							outbreak investigation											not reported	N/A	humans					Occupational
1261	UK Health Security Agency, 2023, Investigation into the risk to human health of avian influenza (influenza A H5N1) in England: technical briefing 5, UKHSA. DOI: #doi#. URL:https://www.gov.uk/government/publications/avian-influenza-influenza-a-h5n1-technical-briefings/investigation-into-the-risk-to-human-health-of-avian-influenza-influenza-a-h5n1-in-england-technical-briefing-5													United Kingdom		2023			descriptive study							outbreak investigation											not reported	N/A	humans					Occupational
1261	UK Health Security Agency, 2023, Investigation into the risk to human health of avian influenza (influenza A H5N1) in England: technical briefing 5, UKHSA. DOI: #doi#. URL:https://www.gov.uk/government/publications/avian-influenza-influenza-a-h5n1-technical-briefings/investigation-into-the-risk-to-human-health-of-avian-influenza-influenza-a-h5n1-in-england-technical-briefing-5													United Kingdom		2023			descriptive study							outbreak investigation											not reported	N/A	humans					Occupational
1262	World Health Organization, 2023a, Avian Influenza A (H5N1) - Cambodia, WHO. DOI: #doi#. URL:https://www.who.int/emergencies/disease-outbreak-news/item/2023-DON495						Cambodia									11-2023	observational study					case report / series															not reported	N/A	humans					1 pediatric case
1262	World Health Organization, 2023a, Avian Influenza A (H5N1) - Cambodia, WHO. DOI: #doi#. URL:https://www.who.int/emergencies/disease-outbreak-news/item/2023-DON495						Cambodia									11-2023	observational study					case report / series															not reported	N/A	humans					1 pediatric case
1263	World Health Organization, 2023, Avian Influenza A (H5N1) - United States of America, WHO. DOI: #doi#. URL:https://www.who.int/emergencies/disease-outbreak-news/item/2022-DON379		United States													04-2022	observational study					case report / series															not reported	N/A	humans					occupational
1263	World Health Organization, 2023, Avian Influenza A (H5N1) - United States of America, WHO. DOI: #doi#. URL:https://www.who.int/emergencies/disease-outbreak-news/item/2022-DON379		United States													04-2022	observational study					case report / series															not reported	N/A	humans					occupational
1263	World Health Organization, 2023, Avian Influenza A (H5N1) - United States of America, WHO. DOI: #doi#. URL:https://www.who.int/emergencies/disease-outbreak-news/item/2022-DON379		United States													04-2022	observational study					case report / series															not reported	N/A	humans					occupational
1266	World Health Organization, 2023b, Avian Influenza A (H5N1) - Cambodia, WHO. DOI: #doi#. URL:https://www.who.int/emergencies/disease-outbreak-news/item/2023-DON445						Cambodia									02-2023	observational study					case report / series															not reported	N/A	humans					1 pediatric
1266	World Health Organization, 2023b, Avian Influenza A (H5N1) - Cambodia, WHO. DOI: #doi#. URL:https://www.who.int/emergencies/disease-outbreak-news/item/2023-DON445						Cambodia									02-2023	observational study					case report / series															not reported	N/A	humans					1 pediatric
1267	World Health Organization, 2023c, Influenza at the human-animal interface Summary and risk assessment, from 4 October to 1 November 2023, WHO. DOI: #doi#. URL:https://cdn.who.int/media/docs/default-source/influenza/human-animal-interface-risk-assessments/influenza-at-the-human-animal-interface-summary-and-assessment--from-4-october-to-1-november-2023.pdf?sfvrsn=6c67e7df_2&download=true						Cambodia									10-2023 to 11-2023	observational study					case report / series															not reported	N/A	humans					1 pediatric case
1267	World Health Organization, 2023c, Influenza at the human-animal interface Summary and risk assessment, from 4 October to 1 November 2023, WHO. DOI: #doi#. URL:https://cdn.who.int/media/docs/default-source/influenza/human-animal-interface-risk-assessments/influenza-at-the-human-animal-interface-summary-and-assessment--from-4-october-to-1-november-2023.pdf?sfvrsn=6c67e7df_2&download=true						Cambodia									10-2023 to 11-2023	observational study					case report / series															not reported	N/A	humans					1 pediatric case
[truncated: 67 more columns]

## Sheet: L1 excluded studies
Refid	Bibliography	Is this article on avian influenza clade 2.3.4.4b or 2.3.2.1c? Specify the hemagglutinin (H1-16) and neuraminidase (N1-9) nomenclature for the avian influenza isolated or studied in this article. Check all that apply and add as needed	Select clade (check all that apply): -> 2.3.4.4b	Select clade (check all that apply): -> 2.3.2.1c	-> N/A	-> H5N1	-> H5N6	-> H5N8	-> H5N2	-> H5N5	-> H5N3	-> H5N4	-> Fully Eurasian	-> Reassortment with North American lineages	-> Details unknown	-> N/A	-> H5N1	-> H5N6	What language is the article published in?	What language is the article published in? _comment	Does this article describe primary research?	Select type of primary research:	Select type of non-primary research:	Select type of non-primary research:_comment	What question(s) does this article address? Check all that apply -> Does not address any of the research questions (exclude)
1	Reischak, et al, 2023, First report and genetic characterization of the highly pathogenic avian influenza A(H5N1) virus in Cabot's tern (Thalasseus acuflavidus), Brazil, Veterinary and animal science. DOI: 10.1016/j.vas.2023.100319. URL:#url#	Yes	2.3.4.4b			H5N1									Details unknown				English		Yes - primary research	Peer-reviewed journal article			Does not address any of the research questions (exclude)
2	Roberts, et al, 2023, Vaccination of African penguins (Spheniscus demersus) against high-pathogenicity avian influenza, The Veterinary record. DOI: 10.1002/vetr.3616. URL:#url#	No
3	Krueger, et al, 2023, Responding to avian influenza A H5N1 detection on a hospital property in Maine-An interdisciplinary approach, Zoonoses and public health. DOI: 10.1111/zph.13097. URL:#url#	Yes	2.3.4.4b			H5N1									Details unknown				English		Yes - primary research	Short communications			Does not address any of the research questions (exclude)
4	Alasiri, et al, 2023, Vaccination and Antiviral Treatment against Avian Influenza H5Nx Viruses: A Harbinger of Virus Control or Evolution, Vaccines. DOI: 10.3390/vaccines11111628. URL:#url#	Yes	2.3.4.4b		N/A														English		No - non-primary research		Narrative review		1
5	Komu, et al, 2023, Challenges for Precise Subtyping and Sequencing of a H5N1 Clade 2.3.4.4b Highly Pathogenic Avian Influenza Virus Isolated in Japan in the 2022-2023 Season Using Classical Serological and Molecular Methods, Viruses. DOI: 10.3390/v15112274. URL:#url#	Yes	2.3.4.4b			H5N1									Details unknown				English		Yes - primary research	Peer-reviewed journal article			Does not address any of the research questions (exclude)
9	Ramey, et al, 2024, Molecular detection and characterization of highly pathogenic H5N1 clade 2.3.4.4b avian influenza viruses among hunter-harvested wild birds provides evidence for three independent introductions into Alaska, Virology. DOI: 10.1016/j.virol.2023.109938. URL:#url#	Yes	2.3.4.4b		N/A	H5N1							Fully Eurasian	Reassortment with North American lineages					English		Yes - primary research	Short communications			Does not address any of the research questions (exclude)
10	Abolnik, et al, 2023, Spillover of an endemic avian Influenza H6N2 chicken lineage to ostriches and reassortment with clade 2.3.4.4b H5N1 high pathogenicity viruses in chickens, Veterinary research communications. DOI: 10.1007/s11259-023-10258-z. URL:#url#	No
11	Spackman, et al, 2023, Efficacy of inactivated and RNA particle vaccines against a North American Clade 2.3.4.4b H5 highly pathogenic avian influenza virus in chickens, Vaccine. DOI: 10.1016/j.vaccine.2023.10.070. URL:#url#	Yes	2.3.4.4b			H5N1									Details unknown				English		Yes - primary research	Peer-reviewed journal article			Does not address any of the research questions (exclude)
12	Filaire, et al, 2023, A real-time colourimetric reverse transcription loop-mediated isothermal amplification (RT-LAMP) assay for the rapid detection of highly pathogenic H5 clade 2.3.4.4b avian influenza viruses, Avian pathology : journal of the W.V.P.A. DOI: 10.1080/03079457.2023.2276849. URL:#url#	Yes	2.3.4.4b																English		Yes - primary research	Peer-reviewed journal article			Does not address any of the research questions (exclude)
18	European Food Safety Authority, et al, 2023, Avian influenza overview June-September 2023, EFSA journal.European Food Safety Authority. DOI: 10.2903/j.efsa.2023.8328. URL:#url#	Yes	2.3.4.4b		N/A														English		No - non-primary research		Other non-primary research (e.g., letter to the editor, commentary)	report	1
20	Andreev, et al, 2023, Antiviral Susceptibility of Highly Pathogenic Avian Influenza A(H5N1) Viruses Circulating Globally in 2022-2023, The Journal of infectious diseases. DOI: 10.1093/infdis/jiad418. URL:#url#	Yes	2.3.4.4b			H5N1									Details unknown				English		Yes - primary research	Peer-reviewed journal article			Does not address any of the research questions (exclude)
25	Nabeshima, et al, 2023, Detection of H5N1 High Pathogenicity Avian Influenza Viruses in Four Raptors and Two Geese in Japan in the Fall of 2022, Viruses. DOI: 10.3390/v15091865. URL:#url#	Yes	2.3.4.4b			H5N1									Details unknown				English		Yes - primary research	Short communications			Does not address any of the research questions (exclude)
26	Alkie, et al, 2023, Recurring Trans-Atlantic Incursion of Clade 2.3.4.4b H5N1 Viruses by Long Distance Migratory Birds from Northern Europe to Canada in 2022/2023, Viruses. DOI: 10.3390/v15091836. URL:#url#	Yes	2.3.4.4b			H5N1							Fully Eurasian	Reassortment with North American lineages					English		Yes - primary research	Short communications			Does not address any of the research questions (exclude)
27	Mahmoud, et al, 2023, Immunogenicity and Cross-Protective Efficacy Induced by an Inactivated Recombinant Avian Influenza A/H5N1 (Clade 2.3.4.4b) Vaccine against Co-Circulating Influenza A/H5Nx Viruses, Vaccines. DOI: 10.3390/vaccines11091397. URL:#url#	No
35	Azab, et al, 2023, Evaluation of inactivated avian influenza virus and Newcastle disease virus bivalent vaccination program against newly circulated H5N8 and NDV strains, Poultry science. DOI: 10.1016/j.psj.2023.102952. URL:#url#	No
36	Barman, et al, 2023, Emergence of a new genotype of clade 2.3.4.4b H5N1 highly pathogenic avian influenza A viruses in Bangladesh, Emerging microbes & infections. DOI: 10.1080/22221751.2023.2252510. URL:#url#	Yes	2.3.4.4b			H5N1									Details unknown				English		Yes - primary research	Peer-reviewed journal article			Does not address any of the research questions (exclude)
40	Provencher, et al, 2023, Baiting and Banding: Expert Opinion on how Bait Trapping may Influence the Occurrence of Highly Pathogenic Avian Influenza (Hpai) among Dabbling Ducks, Journal of wildlife diseases. DOI: 10.7589/JWD-D-22-00163. URL:#url#	No
45	Guan, et al, 2023, Continued Circulation of Highly Pathogenic H5 Influenza Viruses in Vietnamese Live Bird Markets in 2018-2021, Viruses. DOI: 10.3390/v15071596. URL:#url#	No
46	Nguyen, et al, 2023, Antiviral susceptibility of clade 2.3.4.4b highly pathogenic avian influenza A(H5N1) viruses isolated from birds and mammals in the United States, 2022, Antiviral Research. DOI: 10.1016/j.antiviral.2023.105679. URL:#url#	Yes	2.3.4.4b			H5N1									Details unknown				English		Yes - primary research	Peer-reviewed journal article			Does not address any of the research questions (exclude)
47	Ariyama, et al, 2023, Highly Pathogenic Avian Influenza A(H5N1) Clade 2.3.4.4b Virus in Wild Birds, Chile, Emerging infectious diseases. DOI: 10.3201/eid2909.230067. URL:#url#	Yes	2.3.4.4b			H5N1									Details unknown				English		Yes - primary research	Peer-reviewed journal article			Does not address any of the research questions (exclude)
49	European Food Safety Authority, et al, 2023, Avian influenza overview April - June 2023, EFSA journal.European Food Safety Authority. DOI: 10.2903/j.efsa.2023.8191. URL:#url#	Yes	2.3.4.4b		N/A														English		No - non-primary research		Other non-primary research (e.g., letter to the editor, commentary)	report	1
50	Islam, et al, 2023, Epidemiology and phylodynamics of multiple clades of H5N1 circulating in domestic duck farms in different production systems in Bangladesh, Frontiers in public health. DOI: 10.3389/fpubh.2023.1168613. URL:#url#	Yes	2.3.4.4b			H5N1									Details unknown				English		Yes - primary research	Peer-reviewed journal article			Does not address any of the research questions (exclude)
57	Rafique, et al, 2023, Global review of the H5N8 avian influenza virus subtype, Frontiers in microbiology. DOI: 10.3389/fmicb.2023.1200681. URL:#url#	Yes	2.3.4.4b		N/A														English		No - non-primary research		Narrative review		1
58	Soda, et al, 2023, Multiple infections with H5N8 subtype high pathogenicity avian influenza viruses in a feral mallard, The Journal of veterinary medical science. DOI: 10.1292/jvms.23-0124. URL:#url#	No
59	Gilbertson, et al, 2023, Mammalian infections with highly pathogenic avian influenza viruses renew concerns of pandemic potential, The Journal of experimental medicine. DOI: 10.1084/jem.20230447. URL:#url#	Yes	2.3.4.4b			H5N1									Details unknown				English		No - non-primary research		Other non-primary research (e.g., letter to the editor, commentary)	Commentary	1
63	European Food Safety Authority, et al, 2023, Avian influenza overview March - April 2023, EFSA journal.European Food Safety Authority. DOI: 10.2903/j.efsa.2023.8039. URL:#url#	Yes	2.3.4.4b		N/A														English		No - non-primary research		Other non-primary research (e.g., letter to the editor, commentary)	report	1
69	Ruiz-Saenz, et al, 2023, Multiple introductions of highly pathogenic avian influenza H5N1 clade 2.3.4.4b into South America, Travel medicine and infectious disease. DOI: 10.1016/j.tmaid.2023.102591. URL:#url#	Yes	2.3.4.4b		N/A														English		No - non-primary research		Other non-primary research (e.g., letter to the editor, commentary)	LTE	1
71	Furey, et al, 2023, Development of a nucleoside-modified mRNA vaccine against clade 2.3.4.4b H5 highly pathogenic avian influenza virus, bioRxiv : the preprint server for biology. DOI: 10.1101/2023.04.30.538854. URL:#url#	Yes	2.3.4.4b			H5N1									Details unknown				English		Yes - primary research	Preprint			Does not address any of the research questions (exclude)
76	Maartens, et al, 2023, The efficacy of an inactivated avian influenza H5N1 vaccine against an African strain of HPAI H5N8 (clade 2.3.4.4 B), Avian pathology : journal of the W.V.P.A. DOI: 10.1080/03079457.2023.2181145. URL:#url#	Yes	2.3.4.4b					H5N8											English		Yes - primary research	Peer-reviewed journal article			Does not address any of the research questions (exclude)
77	Kim, et al, 2023, Protective efficacy of a bivalent H5 influenza vaccine candidate against both clades 2.3.2.1 and 2.3.4.4 high pathogenic avian influenza viruses in SPF chickens, Vaccine. DOI: 10.1016/j.vaccine.2023.03.028. URL:#url#	No
80	European Food Safety Authority, et al, 2023, Avian influenza overview December 2022 - March 2023, EFSA journal.European Food Safety Authority. DOI: 10.2903/j.efsa.2023.7917. URL:#url#	Yes	2.3.4.4b	2.3.2.1c	N/A											N/A			English		No - non-primary research		Other non-primary research (e.g., letter to the editor, commentary)	report	1
88	European Food Safety Authority, et al, 2023, Avian influenza overview September - December 2022, EFSA journal.European Food Safety Authority. DOI: 10.2903/j.efsa.2023.7786. URL:#url#	Yes	2.3.4.4b		N/A														English		No - non-primary research		Other non-primary research (e.g., letter to the editor, commentary)	report	1
96	Neuzil, et al, 2023, Safety and Immunogenicity of Influenza A/H5N8 Virus Vaccine in Healthy Adults: Durability and Cross-reactivity of Antibody Responses, Clinical infectious diseases : an official publication of the Infectious Diseases Society of America. DOI: 10.1093/cid/ciac982. URL:#url#	No
105	Niqueux, et al, 2023, Evaluation of three hemagglutinin-based vaccines for the experimental control of a panzootic clade 2.3.4.4b A(H5N8) high pathogenicity avian influenza virus in mule ducks, Vaccine. DOI: 10.1016/j.vaccine.2022.11.012. URL:#url#	No
107	Peyrot, et al, 2022, Evolutionary dynamics of the clade 2.3.4.4B H5N8 high-pathogenicity avian influenza outbreaks in coastal seabirds and other species in southern Africa from 2017 to 2019, Transboundary and emerging diseases. DOI: 10.1111/tbed.14744. URL:#url#	Yes	2.3.4.4b					H5N8											English		Yes - primary research	Peer-reviewed journal article			Does not address any of the research questions (exclude)
109	Günther, et al, 2022, Iceland as Stepping Stone for Spread of Highly Pathogenic Avian Influenza Virus between Europe and North America, Emerging infectious diseases. DOI: 10.3201/eid2812.221086. URL:#url#	Yes	2.3.4.4b			H5N1									Details unknown				English		Yes - primary research	Short communications			Does not address any of the research questions (exclude)
111	European Food Safety Authority, et al, 2022, Avian influenza overview June - September 2022, EFSA journal.European Food Safety Authority. DOI: 10.2903/j.efsa.2022.7597. URL:#url#	Yes	2.3.4.4b		N/A														English		No - non-primary research		Other non-primary research (e.g., letter to the editor, commentary)	Report	1
112	Cui, et al, 2022, Detection by environmental surveillance and genomic characterization of H5N8 highly pathogenic avian influenza virus from a poultry meat market in Beijing, China, 2021-22, Veterinary research communications. DOI: 10.1007/s11259-022-10005-w. URL:#url#	Yes	2.3.4.4b					H5N8											English		Yes - primary research	Short communications			Does not address any of the research questions (exclude)
113	Briand, et al, 2022, Multiple independent introductions of highly pathogenic avian influenza H5 viruses during the 2020-2021 epizootic in France, Transboundary and emerging diseases. DOI: 10.1111/tbed.14711. URL:#url#	Yes	2.3.4.4b			H5N1		H5N8			H5N3				Details unknown				English		Yes - primary research	Short communications			Does not address any of the research questions (exclude)
114	Abolnik, et al, 2022, Wild Bird Surveillance in the Gauteng Province of South Africa during the High-Risk Period for Highly Pathogenic Avian Influenza Virus Introduction, Viruses. DOI: 10.3390/v14092027. URL:#url#	Yes	2.3.4.4b			H5N1									Details unknown				English		Yes - primary research	Peer-reviewed journal article			Does not address any of the research questions (exclude)
119	Hagag, et al, 2022, Molecular Epidemiology and Evolutionary Analysis of Avian Influenza A(H5) Viruses Circulating in Egypt, 2019-2021, Viruses. DOI: 10.3390/v14081758. URL:#url#	Yes	2.3.4.4b					H5N8											English		Yes - primary research	Peer-reviewed journal article			Does not address any of the research questions (exclude)
122	European Food Safety Authority, et al, 2022, Avian influenza overview March - June 2022, EFSA journal.European Food Safety Authority. DOI: 10.2903/j.efsa.2022.7415. URL:#url#	Yes	2.3.4.4b		N/A														English		No - non-primary research		Other non-primary research (e.g., letter to the editor, commentary)	report	1
123	Sultan, et al, 2022, Active Surveillance and Genetic Characterization of Prevalent Velogenic Newcastle Disease and Highly Pathogenic Avian Influenza H5N8 Viruses Among Migratory Wild Birds in Southern Egypt During 2015-2018, Food and environmental virology. DOI: 10.1007/s12560-022-09532-1. URL:#url#	Yes	2.3.4.4b					H5N8											English		Yes - primary research	Peer-reviewed journal article			Does not address any of the research questions (exclude)
125	Salaheldin, et al, 2022, Isolation of Genetically Diverse H5N8 Avian Influenza Viruses in Poultry in Egypt, 2019-2021, Viruses. DOI: 10.3390/v14071431. URL:#url#	Yes	2.3.4.4b					H5N8											English		Yes - primary research	Peer-reviewed journal article			Does not address any of the research questions (exclude)
132	Lean, et al, 2022, Gross pathology of high pathogenicity avian influenza virus H5N1 2021-2022 epizootic in naturally infected birds in the United Kingdom, One health (Amsterdam, Netherlands). DOI: 10.1016/j.onehlt.2022.100392. URL:#url#	No
133	Duong, et al, 2022, Development of a Rapid Fluorescent Diagnostic System for Early Detection of the Highly Pathogenic Avian Influenza H5 Clade 2.3.4.4 Viruses in Chicken Stool, International journal of molecular sciences. DOI: 10.3390/ijms23116301. URL:#url#	No
140	King, et al, 2022, Highly pathogenic avian influenza virus incursions of subtype H5N8, H5N5, H5N1, H5N4, and H5N3 in Germany during 2020-21, Virus evolution. DOI: 10.1093/ve/veac035. URL:#url#	Yes	2.3.4.4b			H5N1		H5N8		H5N5	H5N3	H5N4			Details unknown				English		Yes - primary research	Peer-reviewed journal article			Does not address any of the research questions (exclude)
142	Nagy, et al, 2022, A new clade 2.3.4.4b H5N1 highly pathogenic avian influenza genotype detected in Europe in 2021, Archives of Virology. DOI: 10.1007/s00705-022-05442-6. URL:#url#	Yes	2.3.4.4b			H5N1							Fully Eurasian						English		Yes - primary research	Short communications			Does not address any of the research questions (exclude)
147	European Food Safety Authority, et al, 2022, Avian influenza overview December 2021 - March 2022, EFSA journal.European Food Safety Authority. DOI: 10.2903/j.efsa.2022.7289. URL:#url#	Yes	2.3.4.4b		N/A														English		No - non-primary research		Other non-primary research (e.g., letter to the editor, commentary)	Report	1
156	Gaide, et al, 2022, Pathobiology of highly pathogenic H5 avian influenza viruses in naturally infected Galliformes and Anseriformes in France during winter 2015-2016, Veterinary research. DOI: 10.1186/s13567-022-01028-x. URL:#url#	No
160	James, et al, 2022, Rapid and sensitive detection of high pathogenicity Eurasian clade 2.3.4.4b avian influenza viruses in wild birds and poultry, Journal of virological methods. DOI: 10.1016/j.jviromet.2022.114454. URL:#url#	Yes	2.3.4.4b																English		Yes - primary research	Study protocol			Does not address any of the research questions (exclude)
161	European Food Safety Authority, et al, 2021, Avian influenza overview September - December 2021, EFSA journal.European Food Safety Authority. DOI: 10.2903/j.efsa.2021.7108. URL:#url#	Yes	2.3.4.4b		N/A														English		No - non-primary research		Other non-primary research (e.g., letter to the editor, commentary)	report	1
164	Gobbo, et al, 2021, Active Surveillance for Highly Pathogenic Avian Influenza Viruses in Wintering Waterbirds in Northeast Italy, 2020-2021, Microorganisms. DOI: 10.3390/microorganisms9112188. URL:#url#	Yes	2.3.4.4b			H5N1		H5N8		H5N5					Details unknown				English		Yes - primary research	Peer-reviewed journal article			Does not address any of the research questions (exclude)
166	Zecchin, et al, 2021, Evolutionary Dynamics of H5 Highly Pathogenic Avian Influenza Viruses (Clade 2.3.4.4B) Circulating in Bulgaria in 2019-2021, Viruses. DOI: 10.3390/v13102086. URL:#url#	Yes	2.3.4.4b					H5N8	H5N2										English		Yes - primary research	Peer-reviewed journal article			Does not address any of the research questions (exclude)
174	El-Shall, et al, 2021, Examination of the protective efficacy of two avian influenza H5 vaccines against clade 2.3.4.4b H5N8 highly pathogenic avian influenza virus in commercial broilers, Research in veterinary science. DOI: 10.1016/j.rvsc.2021.08.012. URL:#url#	Yes	2.3.4.4b					H5N8											English		Yes - primary research	Peer-reviewed journal article			Does not address any of the research questions (exclude)
178	Sobolev, et al, 2021, Highly Pathogenic Avian Influenza A(H5N8) Virus Clade 2.3.4.4b, Western Siberia, Russia, 2020, Emerging infectious diseases. DOI: 10.3201/eid2708.204969. URL:#url#	Yes	2.3.4.4b					H5N8											English		Yes - primary research	Short communications			Does not address any of the research questions (exclude)
185	Lewis, et al, 2021, Antigenic evolution of contemporary clade 2.3.4.4 HPAI H5 influenza A viruses and impact on vaccine use for mitigation and control, Vaccine. DOI: 10.1016/j.vaccine.2021.05.060. URL:#url#	Yes	2.3.4.4b		N/A														English		Yes - primary research	Short communications			Does not address any of the research questions (exclude)
187	Landmann, et al, 2021, A Semiquantitative Scoring System for Histopathological and Immunohistochemical Assessment of Lesions and Tissue Tropism in Avian Influenza, Viruses. DOI: 10.3390/v13050868. URL:#url#	Yes	2.3.4.4b																English		No - non-primary research		Other non-primary research (e.g., letter to the editor, commentary)	meta-analysis	1
188	Liang, et al, 2021, Novel Clade 2.3.4.4b Highly Pathogenic Avian Influenza A H5N8 and H5N5 Viruses in Denmark, 2020, Viruses. DOI: 10.3390/v13050886. URL:#url#	Yes	2.3.4.4b					H5N8											English		Yes - primary research	Short communications			Does not address any of the research questions (exclude)
189	Beerens, et al, 2021, Incursion of Novel Highly Pathogenic Avian Influenza A(H5N8) Virus, the Netherlands, October 2020, Emerging infectious diseases. DOI: 10.3201/eid2706.204464. URL:#url#	Yes	2.3.4.4b					H5N8											English		Yes - primary research	Short communications			Does not address any of the research questions (exclude)
191	Gulyaeva, et al, 2021, Biological Properties and Genetic Characterization of Novel Low Pathogenic H7N3 Avian Influenza Viruses Isolated from Mallard Ducks in the Caspian Region, Dagestan, Russia, Microorganisms. DOI: 10.3390/microorganisms9040864. URL:#url#	No
194	Baek, et al, 2021, Multiple Reassortants of H5N8 Clade 2.3.4.4b Highly Pathogenic Avian Influenza Viruses Detected in South Korea during the Winter of 2020-2021, Viruses. DOI: 10.3390/v13030490. URL:#url#	Yes	2.3.4.4b					H5N8											English		Yes - primary research	Peer-reviewed journal article			Does not address any of the research questions (exclude)
197	Khalil, et al, 2021, Genetic Characterization of H5N8 Highly Pathogenic Avian Influenza Viruses Isolated from Falcated Ducks and Environmental Water in Japan in November 2020, Pathogens (Basel, Switzerland). DOI: 10.3390/pathogens10020171. URL:#url#	Yes	2.3.4.4b					H5N8											English		Yes - primary research	Short communications			Does not address any of the research questions (exclude)
199	Lewis, et al, 2021, Emergence and spread of novel H5N8, H5N5 and H5N1 clade 2.3.4.4 highly pathogenic avian influenza in 2020, Emerging microbes & infections. DOI: 10.1080/22221751.2021.1872355. URL:#url#	Yes	2.3.4.4b			H5N1		H5N8					Fully Eurasian						English		Yes - primary research	Short communications			Does not address any of the research questions (exclude)
202	Ibrahim, et al, 2021, A single dose of inactivated oil-emulsion bivalent H5N8/H5N1 vaccine protects chickens against the lethal challenge of both highly pathogenic avian influenza viruses, Comparative immunology, microbiology and infectious diseases. DOI: 10.1016/j.cimid.2020.101601. URL:#url#	Yes	2.3.4.4b					H5N8											English		Yes - primary research	Peer-reviewed journal article			Does not address any of the research questions (exclude)
203	Jeong, et al, 2020, Highly Pathogenic Avian Influenza Clade 2.3.4.4b Subtype H5N8 Virus Isolated from Mandarin Duck in South Korea, 2020, Viruses. DOI: 10.3390/v12121389. URL:#url#	Yes	2.3.4.4b					H5N8											English		Yes - primary research	Short communications			Does not address any of the research questions (exclude)
205	King, et al, 2021, The genetics of highly pathogenic avian influenza viruses of subtype H5 in Germany, 2006-2020, Transboundary and emerging diseases. DOI: 10.1111/tbed.13843. URL:#url#	Yes	2.3.4.4b		N/A														English		No - non-primary research		Narrative review		1
206	Świętoń, et al, 2020, Sub-Saharan Africa and Eurasia Ancestry of Reassortant Highly Pathogenic Avian Influenza A(H5N8) Virus, Europe, December 2019, Emerging infectious diseases. DOI: 10.3201/eid2607.200165. URL:#url#	Yes	2.3.4.4b					H5N8											English		Yes - primary research	Short communications			Does not address any of the research questions (exclude)
209	Abdollahi, et al, 2020, Spatial spread and emergence of reassortant H5 highly pathogenic avian influenza viruses in Iran, Infection, genetics and evolution : journal of molecular epidemiology and evolutionary genetics in infectious diseases. DOI: 10.1016/j.meegid.2020.104342. URL:#url#	Yes	2.3.4.4b	2.3.2.1c			H5N6	H5N8									H5N1		English		Yes - primary research	Peer-reviewed journal article			Does not address any of the research questions (exclude)
211	Yehia, et al, 2020, Genetic variability of avian influenza virus subtype H5N8 in Egypt in 2017 and 2018, Archives of Virology. DOI: 10.1007/s00705-020-04621-7. URL:#url#	Yes	2.3.4.4b					H5N8											English		Yes - primary research	Peer-reviewed journal article			Does not address any of the research questions (exclude)
214	Hassan, et al, 2020, Novel Reassortant Highly Pathogenic Avian Influenza A(H5N2) Virus in Broiler Chickens, Egypt, Emerging infectious diseases. DOI: 10.3201/eid2601.190570. URL:#url#	Yes	2.3.4.4b					H5N8	H5N2										English		Yes - primary research	Short communications			Does not address any of the research questions (exclude)
215	Sultan, et al, 2019, Efficacy of Clade 2.3.2 H5-Recombinant Baculovirus Vaccine in Protecting Muscovy and Pekin Ducks from Clade 2.3.4.4 H5N8 Highly Pathogenic Avian Influenza Infection, Avian Diseases. DOI: 10.1637/0005-2086-63.1.219. URL:#url#	Yes	2.3.4.4b					H5N8											English		Yes - primary research	Peer-reviewed journal article			Does not address any of the research questions (exclude)
218	Lee, et al, 2019, No evidence of avian influenza antibodies in two species of raptor nestlings inhabiting Norway, BMC veterinary research. DOI: 10.1186/s12917-019-2133-0. URL:#url#	No
221	James, et al, 2019, Proceedings Paper-Avian Diseases 10th AI Symposium Issue Development and Application of Real-Time PCR Assays for Specific Detection of Contemporary Avian Influenza Virus Subtypes N5, N6, N7, N8, and N9, Avian Diseases. DOI: 10.1637/11900-051518-Reg.1. URL:#url#	Yes	2.3.4.4b				H5N6	H5N8		H5N5									English		Yes - primary research	Peer-reviewed journal article			Does not address any of the research questions (exclude)
223	Ali, et al, 2019, Combined H5ND inactivated vaccine protects chickens against challenge by different clades of highly pathogenic avian influenza viruses subtype H5 and virulent Newcastle disease virus, Veterinary world. DOI: 10.14202/vetworld.2019.97-105. URL:#url#	Yes	2.3.4.4b					H5N8											English		Yes - primary research	Peer-reviewed journal article			Does not address any of the research questions (exclude)
224	Palya, et al, 2018, Efficacy of a Recombinant Turkey Herpesvirus AI (H5) Vaccine in Preventing Transmission of Heterologous Highly Pathogenic H5N8 Clade 2.3.4.4b Challenge Virus in Commercial Broilers and Layer Pullets, Journal of immunology research. DOI: 10.1155/2018/3143189. URL:#url#	Yes	2.3.4.4b					H5N8											English		Yes - primary research	Peer-reviewed journal article			Does not address any of the research questions (exclude)
226	Kwon, et al, 2018, New Reassortant Clade 2.3.4.4b Avian Influenza A(H5N6) Virus in Wild Birds, South Korea, 2017-18, Emerging infectious diseases. DOI: 10.3201/eid2410.180461. URL:#url#	Yes	2.3.4.4b				H5N6												English		Yes - primary research	Short communications			Does not address any of the research questions (exclude)
228	Twabela, et al, 2018, Highly Pathogenic Avian Influenza A(H5N8) Virus, Democratic Republic of the Congo, 2017, Emerging infectious diseases. DOI: 10.3201/eid2407.172123. URL:#url#	Yes	2.3.4.4b					H5N8											English		Yes - primary research	Short communications			Does not address any of the research questions (exclude)
230	Pohlmann, et al, 2018, Swarm incursions of reassortants of highly pathogenic avian influenza virus strains H5N8 and H5N5, clade 2.3.4.4b, Germany, winter 2016/17, Scientific reports. DOI: 10.1038/s41598-017-16936-8. URL:#url#	Yes	2.3.4.4b					H5N8		H5N5									English		Yes - primary research	Peer-reviewed journal article			Does not address any of the research questions (exclude)
232	Naguib, et al, 2017, Novel real-time PCR-based patho- and phylotyping of potentially zoonotic avian influenza A subtype H5 viruses at risk of incursion into Europe in 2017, Euro surveillance : bulletin Europeen sur les maladies transmissibles = European communicable disease bulletin. DOI: 10.2807/1560-7917.ES.2017.22.1.30435. URL:#url#	No
239	Karo-Karo, et al, 2022, Phylodynamics of Highly Pathogenic Avian Influenza A(H5N1) Virus Circulating in Indonesian Poultry, Viruses. DOI: 10.3390/v14102216. URL:#url#	Yes		2.3.2.1c												N/A			English		Yes - primary research	Peer-reviewed journal article			Does not address any of the research questions (exclude)
242	Boruah, et al, 2022, Immunogenicity and cross-protective efficacy of recombinant H5HA1 protein of clade 2.3.2.1a highly pathogenic H5N1 avian influenza virus expressed in E.coli, Microbial pathogenesis. DOI: 10.1016/j.micpath.2022.105605. URL:#url#	Yes		2.3.2.1c													H5N1		English		Yes - primary research	Peer-reviewed journal article			Does not address any of the research questions (exclude)
244	Kang, et al, 2021, Single dose of multi-clade virus-like particle vaccine protects chickens against clade 2.3.2.1 and clade 2.3.4.4 highly pathogenic avian influenza viruses, Scientific reports. DOI: 10.1038/s41598-021-93060-8. URL:#url#	Yes		2.3.2.1c													H5N1		English		Yes - primary research	Peer-reviewed journal article			Does not address any of the research questions (exclude)
245	European Food Safety Authority, et al, 2020, Avian influenza overview August - December 2020, EFSA journal.European Food Safety Authority. DOI: 10.2903/j.efsa.2020.6379. URL:#url#	Yes	2.3.4.4b	2.3.2.1c	N/A											N/A			English		No - non-primary research		Other non-primary research (e.g., letter to the editor, commentary)	report	1
246	Park, et al, 2020, Phylogeographic analysis of H5N1 highly pathogenic avian influenza virus isolated in Cambodia from 2018 to 2019, Infection, genetics and evolution : journal of molecular epidemiology and evolutionary genetics in infectious diseases. DOI: 10.1016/j.meegid.2020.104599. URL:#url#	Yes		2.3.2.1c													H5N1		English		Yes - primary research	Short communications			Does not address any of the research questions (exclude)
248	Kim, et al, 2020, Immunogenicity and protective efficacy of clade 2.3.2.1c and clade 2.3.4.4c H5Nx avian influenza antigen bank vaccines in mice, Korea, Vaccine. DOI: 10.1016/j.vaccine.2020.07.033. URL:#url#	Yes		2.3.2.1c															English		Yes - primary research	Peer-reviewed journal article			Does not address any of the research questions (exclude)
250	Kang, et al, 2020, Protection of layers and breeders against homologous or heterologous HPAIv by vaccines from Korean national antigen bank, Scientific reports. DOI: 10.1038/s41598-020-66343-9. URL:#url#	Yes		2.3.2.1c													H5N1		English		Yes - primary research	Peer-reviewed journal article			Does not address any of the research questions (exclude)
251	Zhang, et al, 2020, Diversity of avian influenza A(H5N6) viruses in wild birds in southern China, The Journal of general virology. DOI: 10.1099/jgv.0.001449. URL:#url#	Yes	2.3.4.4b	2.3.2.1c		H5N1									Details unknown		H5N1		English		Yes - primary research	Short communications			Does not address any of the research questions (exclude)
255	Hoang, et al, 2020, Immunization with the H5N1 Recombinant Vaccine Candidate Induces High Protection in Chickens against Vietnamese Highly Pathogenic Avian Influenza Virus Strains, Vaccines. DOI: 10.3390/vaccines8020159. URL:#url#	No
260	Kang, et al, 2020, Protective efficacy of vaccines of the Korea national antigen bank against the homologous H5Nx clade 2.3.2.1 and clade 2.3.4.4 highly pathogenic avian influenza viruses, Vaccine. DOI: 10.1016/j.vaccine.2019.10.044. URL:#url#	Yes	2.3.4.4b	2.3.2.1c			H5N6										H5N1		English		Yes - primary research	Peer-reviewed journal article			Does not address any of the research questions (exclude)
262	Zhang, et al, 2019, First Detection of a Novel Reassortant Avian Influenza A(H5N6) Clade 2.3.2.1c Virus, Isolated from a Wild Bird in China, Microbiology resource announcements. DOI: 10.1128/MRA.00797-19. URL:#url#	Yes		2.3.2.1c														H5N6	English		Yes - primary research	Short communications			Does not address any of the research questions (exclude)
267	Karo-Karo, et al, 2019, Reassortments among Avian Influenza A(H5N1) Viruses Circulating in Indonesia, 2015-2016, Emerging infectious diseases. DOI: 10.3201/eid2503.180167. URL:#url#	Yes		2.3.2.1c													H5N1		English		Yes - primary research	Peer-reviewed journal article			Does not address any of the research questions (exclude)
269	Suttie, et al, 2018, Influenza A(H5N1) viruses with A(H9N2) single gene (matrix or PB1) reassortment isolated from Cambodian live bird markets, Virology. DOI: 10.1016/j.virol.2018.07.028. URL:#url#	Yes		2.3.2.1c													H5N1		English		Yes - primary research	Peer-reviewed journal article			Does not address any of the research questions (exclude)
270	Wade, et al, 2018, Highly pathogenic avian influenza A/H5N1 Clade 2.3.2.1c virus in poultry in Cameroon, 2016-2017, Avian pathology : journal of the W.V.P.A. DOI: 10.1080/03079457.2018.1492087. URL:#url#	Yes		2.3.2.1c													H5N1		English		Yes - primary research	Peer-reviewed journal article			Does not address any of the research questions (exclude)
276	Jang, et al, 2017, Optimized clade 2.3.2.1c H5N1 recombinant-vaccine strains against highly pathogenic avian influenza, Journal of veterinary science. DOI: 10.4142/jvs.2017.18.S1.299. URL:#url#	No
277	El Romeh, et al, 2017, Highly Pathogenic Avian Influenza H5N1 Clade 2.3.2.1c Virus in Lebanon, 2016, Avian Diseases. DOI: 10.1637/11544-113016-Case.1. URL:#url#	Yes		2.3.2.1c													H5N1		English		Yes - primary research	Peer-reviewed journal article			Does not address any of the research questions (exclude)
279	Ghafouri, et al, 2017, Clade 2.3.4.4 avian influenza A (H5N8) outbreak in commercial poultry, Iran, 2016: the first report and update data, Tropical animal health and production. DOI: 10.1007/s11250-017-1302-z. URL:#url#	Yes	2.3.4.4b					H5N8											English		Yes - primary research	Short communications			Does not address any of the research questions (exclude)
280	Gronsang, et al, 2017, Characterization of cross-clade monoclonal antibodies against H5N1 highly pathogenic avian influenza virus and their application to the antigenic analysis of diverse H5 subtype viruses, Archives of Virology. DOI: 10.1007/s00705-017-3350-0. URL:#url#	Yes		2.3.2.1c													H5N1		English		Yes - primary research	Peer-reviewed journal article			Does not address any of the research questions (exclude)
282	Rashid, et al, 2017, Genetic characterization and phylogenic analysis of H5N1 avian influenza virus detected in peafowl in Kirkuk province, Iraq, Journal of medical virology. DOI: 10.1002/jmv.24762. URL:#url#	Yes		2.3.2.1c													H5N1		English		Yes - primary research	Peer-reviewed journal article			Does not address any of the research questions (exclude)
283	Yang, et al, 2017, Genesis and Dissemination of Highly Pathogenic H5N6 Avian Influenza Viruses, Journal of virology. DOI: 10.1128/JVI.02199-16. URL:#url#	Yes		2.3.2.1c													H5N1		English		Yes - primary research	Peer-reviewed journal article			Does not address any of the research questions (exclude)
286	Bhat, et al, 2017, Antigenic characterization of H5N1 highly pathogenic avian influenza viruses isolated from poultry in India, 2006-2015, Archives of Virology. DOI: 10.1007/s00705-016-3134-y. URL:#url#	Yes		2.3.2.1c													H5N1		English		Yes - primary research	Peer-reviewed journal article			Does not address any of the research questions (exclude)
287	Ibrahim, et al, 2016, Complete Genome Sequence of the First H5N1 Avian Influenza Virus Isolated from Chickens in Lebanon in 2016, Genome announcements. DOI: 10.1128/genomeA.01062-16. URL:#url#	Yes		2.3.2.1c													H5N1		English		Yes - primary research	Short communications			Does not address any of the research questions (exclude)
288	Ghafouri, et al, 2017, Phylogenetic study-based hemagglutinin (HA) gene of highly pathogenic avian influenza virus (H5N1) detected from backyard chickens in Iran, 2015, Virus genes. DOI: 10.1007/s11262-016-1394-y. URL:#url#	Yes		2.3.2.1c													H5N1		English		Yes - primary research	Short communications			Does not address any of the research questions (exclude)
291	Marinova-Petkova, et al, 2016, The Continuing Evolution of H5N1 and H9N2 Influenza Viruses in Bangladesh Between 2013 and 2014, Avian Diseases. DOI: 10.1637/11136-050815-Reg. URL:#url#	No
300	Nguyen, et al, 2014, Prevalence and distribution of avian influenza a(H5N1) virus clade variants in live bird markets of Vietnam, 2011-2013, Avian Diseases. DOI: 10.1637/10814-030814-Reg. URL:#url#	Yes		2.3.2.1c													H5N1		English		Yes - primary research	Peer-reviewed journal article			Does not address any of the research questions (exclude)
308	Roberts, et al, 2023, Descriptive Epidemiology of and Response to the High Pathogenicity Avian Influenza (H5N8) Epidemic in South African Coastal Seabirds, 2018, Transboundary and Emerging Diseases. DOI: 10.1155/2023/2708458. URL:https://www.scopus.com/inward/record.uri?eid=2-s2.0-85163989542&doi=10.1155%2f2023%2f2708458&partnerID=40&md5=ef14459795ad37542b7b49bb3887570b	Yes	2.3.4.4b					H5N8											English		Yes - primary research	Peer-reviewed journal article			Does not address any of the research questions (exclude)
323	Sun, et al, 2023, Clade 2.3.4.4 H5 chimeric cold-adapted attenuated influenza vaccines induced cross-reactive protection in mice and ferrets, Journal of virology. DOI: 10.1128/jvi.01101-23. URL:https://www.scopus.com/inward/record.uri?eid=2-s2.0-85178500256&doi=10.1128%2fjvi.01101-23&partnerID=40&md5=3e622cf2a76fd6f7fafc747f55494f22	Yes	2.3.4.4b																English		Yes - primary research	Peer-reviewed journal article			Does not address any of the research questions (exclude)
338	Kang, et al, 2023, Introduction of Multiple Novel High Pathogenicity Avian Influenza (H5N1) Virus of Clade 2.3.4.4b into South Korea in 2022, Transboundary and Emerging Diseases. DOI: 10.1155/2023/8339427. URL:https://www.scopus.com/inward/record.uri?eid=2-s2.0-85178053007&doi=10.1155%2f2023%2f8339427&partnerID=40&md5=a7d38bbd6956ee0d7f03108ecf94692b	Yes	2.3.4.4b			H5N1							Fully Eurasian						English		Yes - primary research	Peer-reviewed journal article			Does not address any of the research questions (exclude)
352	Harvey, et al, 2023, The changing dynamics of highly pathogenic avian influenza H5N1: Next steps for management & science in North America, Biological Conservation. DOI: 10.1016/j.biocon.2023.110041. URL:https://www.scopus.com/inward/record.uri?eid=2-s2.0-85153797505&doi=10.1016%2fj.biocon.2023.110041&partnerID=40&md5=bcda2294948788425d6d0c1fee563f18	Yes	2.3.4.4b		N/A														English		No - non-primary research		Other non-primary research (e.g., letter to the editor, commentary)	perspective piece	1
374	Said, et al, 2023, Impact of H5N8 duck and chicken viral isolates on the immunological profile of vaccinated specific pathogen free chickens, VacciMonitor. DOI: #doi#. URL:https://www.scopus.com/inward/record.uri?eid=2-s2.0-85173954219&partnerID=40&md5=b2cb7248b2a2c93b82d679dce53f202d	Yes	2.3.4.4b					H5N8											English		Yes - primary research	Peer-reviewed journal article			Does not address any of the research questions (exclude)
378	Marchenko, et al, 2023, Review on the Epizootiological Situation on Highly Pathogenic Avian Influenza around the World and in Russia in 2022, Problemy Osobo Opasnykh Infektsii. DOI: 10.21055/0370-1069-2023-1-48-55. URL:https://www.scopus.com/inward/record.uri?eid=2-s2.0-85164720284&doi=10.21055%2f0370-1069-2023-1-48-55&partnerID=40&md5=3fea103e78585a31e20ae3ced190a496	Yes	2.3.4.4b		N/A														Other, please specify:	Russian	No - non-primary research		Narrative review		1
452	ZENG, et al, 2022, Protective efficacy of an H5/H7 trivalent inactivated vaccine (H5-Re13, H5-Re14, and H7-Re4 strains) in chickens, ducks, and geese against newly detected H5N1, H5N6, H5N8, and H7N9 viruses, Journal of Integrative Agriculture. DOI: 10.1016/S2095-3119(22)63904-2. URL:https://www.scopus.com/inward/record.uri?eid=2-s2.0-85131667809&doi=10.1016%2fS2095-3119%2822%2963904-2&partnerID=…	Yes	2.3.4.4b			H5N1	H5N6	H5N8							Details unknown				English		Yes - primary research	Peer-reviewed journal article			Does not address any of the research questions (exclude)
503	Hegazy, et al, 2021, PREVALENCE of NDV-VII.1.1, LPAI-H9N2 and HPAI-H5N8 in CHICKENS in 2 EGYPTIAN GOVERNORATES during LATE 2020, Slovenian Veterinary Research. DOI: 10.26873/SVR-1454-2021. URL:https://www.scopus.com/inward/record.uri?eid=2-s2.0-85122290704&doi=10.26873%2fSVR-1454-2021&partnerID=40&md5=49e91754949e8d7d69b227aa66e174f9	Yes	2.3.4.4b					H5N8											English		Yes - primary research	Peer-reviewed journal article			Does not address any of the research questions (exclude)
520	An, et al, 2019, Bioengineering a highly productive vaccine strain in embryonated chicken eggs and mammals from a non-pathogenic clade 2·3·4·4 H5N8 strain, Vaccine. DOI: 10.1016/j.vaccine.2019.08.074. URL:https://www.scopus.com/inward/record.uri?eid=2-s2.0-85071719631&doi=10.1016%2fj.vaccine.2019.08.074&partnerID=40&md5=32e60e0b8a2512fc598cb026aae8ac47	No
534	Hegazy, et al, 2019, Co-circulation of Major Avian Respiratory Viruses in Egypt: Avian Influenza and Newcastle Disease Viruses, Advances in Animal and Veterinary Sciences. DOI: 10.17582/journal.aavs/2019/7.s2.96.106. URL:https://www.scopus.com/inward/record.uri?eid=2-s2.0-85111150636&doi=10.17582%2fjournal.aavs%2f2019%2f7.s2.96.106&partnerID=40&md5=c9122f6192155bdf93644b7a7a44b928	Yes	2.3.4.4b					H5N8											English		Yes - primary research	Peer-reviewed journal article			Does not address any of the research questions (exclude)
541	Marchenko, et al, 2021, Overview of the epizootiological situation on highly pathogenic avian influenza in Russia in 2020, Problemy Osobo Opasnykh Infektsii. DOI: 10.21055/0370-1069-2021-2-33-40. URL:https://www.scopus.com/inward/record.uri?eid=2-s2.0-85112734135&doi=10.21055%2f0370-1069-2021-2-33-40&partnerID=40&md5=825fd2aa27a2170e12e089fa28c9b7c8	Yes	2.3.4.4b	2.3.2.1c	N/A											N/A			Other, please specify:	Russian	No - non-primary research		Narrative review		1
582	LIU, et al, 2022, Emergence of H5N1 highly pathogenic avian influenza in Democratic People's Republic of Korea, Journal of Integrative Agriculture. DOI: 10.1016/S2095-3119(21)63829-7. URL:https://www.scopus.com/inward/record.uri?eid=2-s2.0-85127637386&doi=10.1016%2fS2095-3119%2821%2963829-7&partnerID=40&md5=695eec58f7b122b96efa6b36e9e18ec2	Yes		2.3.2.1c													H5N1		English		Yes - primary research	Short communications			Does not address any of the research questions (exclude)
585	Stoimenov, et al, 2020, Analysis of a highly pathogenic avian influenza (H5N1) virus causing the first outbreak in domestic poultry in Bulgaria in January 2015, Veterinarni medicina. DOI: 10.17221/148/2019-VETMED. URL:https://www.scopus.com/inward/record.uri?eid=2-s2.0-85097462985&doi=10.17221%2f148%2f2019-VETMED&partnerID=40&md5=e3cade80d30e6d878dad9be7a533e977	Yes		2.3.2.1c													H5N1		English		Yes - primary research	Peer-reviewed journal article			Does not address any of the research questions (exclude)
623	Carrazco-Montalvo, et al, 2023, Highly pathogenic Avian Influenza A (H5N1) Clade 2.3.4.4b in Wild Birds, Ecuador, #journal#. DOI: 10.1101/2023.10.18.562614. URL:http://europepmc.org/abstract/PPR/PPR745456 https://www.biorxiv.org/content/biorxiv/early/2023/10/20/2023.10.18.562614.full.pdf https://doi.org/10.1101/2023.10.18.562614	Yes	2.3.4.4b			H5N1									Details unknown				English		Yes - primary research	Preprint			Does not address any of the research questions (exclude)
628	Shi, et al, 2023, Alarming situation of emerging H5 and H7 avian influenza and effective control strategies, Emerging microbes & infections. DOI: 10.1080/22221751.2022.2155072. URL:http://europepmc.org/abstract/MED/36458831 https://doi.org/10.1080/22221751.2022.2155072 https://europepmc.org/articles/PMC9754034 https://europepmc.org/articles/PMC9754034?pdf=render	Yes	2.3.4.4b		N/A														English		No - non-primary research		Narrative review		1
656	Lisovski, et al, 2023, No evidence for highly pathogenic avian influenza virus H5N1 (clade 2.3.4.4b) in the Antarctic region during the austral summer 2022/23, #journal#. DOI: 10.1101/2023.10.24.563692. URL:http://europepmc.org/abstract/PPR/PPR746914 https://www.biorxiv.org/content/biorxiv/early/2023/10/24/2023.10.24.563692.full.pdf https://doi.org/10.1101/2023.10.24.563692	Yes	2.3.4.4b			H5N1									Details unknown				English		Yes - primary research	Preprint			Does not address any of the research questions (exclude)
683	Ringenberg, et al, 2023, Prevalence of Avian Influenza Virus in Synanthropic Birds Associated with an Outbreak of Highly Pathogenic Strain EA/AM H5N1, #journal#. DOI: 10.1101/2023.11.08.565892. URL:http://europepmc.org/abstract/PPR/PPR758024 https://doi.org/10.1101/2023.11.08.565892	Yes	2.3.4.4b			H5N1							Fully Eurasian						English		Yes - primary research	Preprint			Does not address any of the research questions (exclude)
684	Godoy, et al, 2023, Evolution and Current Status of Influenza A Virus in Chile: A Review, Pathogens (Basel, Switzerland). DOI: 10.3390/pathogens12101252. URL:http://europepmc.org/abstract/MED/37887768 https://doi.org/10.3390/pathogens12101252 https://europepmc.org/articles/PMC10610240 https://europepmc.org/articles/PMC10610240?pdf=render	Yes	2.3.4.4b		N/A														English		No - non-primary research		Narrative review		1
694	De Marco, et al, 2023, Special Issue "Ecology of Influenza A Viruses": Editorial, Microorganisms. DOI: 10.3390/microorganisms11051287. URL:https://www.mdpi.com/2076-2607/11/5/1287/pdf?version=1684144107 https://europepmc.org/articles/PMC10223123?pdf=render https://europepmc.org/articles/PMC10223123 https://doi.org/10.3390/microorganisms11051287 http://europepmc.org/abstract/MED/37317261	Yes	2.3.4.4b		N/A														English		No - non-primary research		Other non-primary research (e.g., letter to the editor, commentary)	editorial	1
695	Krammer, et al, 2023, We need to keep an eye on avian influenza, #journal#. DOI: 10.1038/s41577-023-00868-8. URL:https://www.nature.com/articles/s41577-023-00868-8.pdf https://europepmc.org/articles/PMC10028763 https://europepmc.org/articles/PMC10028763?pdf=render https://doi.org/10.1038/s41577-023-00868-8 http://europepmc.org/abstract/MED/36944755	Yes	2.3.4.4b		N/A														English		No - non-primary research		Other non-primary research (e.g., letter to the editor, commentary)	Commentary	1
696	Adlhoch, et al, 2023, Avian influenza, new aspects of an old threat, Euro surveillance : bulletin Europeen sur les maladies transmissibles = European communicable disease bulletin. DOI: 10.2807/1560-7917.es.2023.28.19.2300227. URL:http://europepmc.org/abstract/MED/37166760 https://doi.org/10.2807/1560-7917.ES.2023.28.19.2300227 https://europepmc.org/articles/PMC10176828 https://europepmc.org/arti…	Yes	2.3.4.4b		N/A														English		No - non-primary research		Other non-primary research (e.g., letter to the editor, commentary)	editorial	1
705	Baikara, et al, 2023, Genome Sequence of Highly Pathogenic Avian Influenza Virus A/Chicken/North Kazakhstan/184/2020 (H5N8), Microbiology resource announcements. DOI: 10.1128/mra.01151-22. URL:http://europepmc.org/abstract/MED/37154688 https://doi.org/10.1128/mra.01151-22 https://europepmc.org/articles/PMC10281094 https://europepmc.org/articles/PMC10281094?pdf=render	Yes	2.3.4.4b					H5N8											English		Yes - primary research	Short communications			Does not address any of the research questions (exclude)
709	Lee, et al, 2023, ‘One Health’ Genomic Surveillance of Avian and Human Influenza A Viruses Through Environmental Wastewater Monitoring, #journal#. DOI: 10.1101/2023.08.08.23293833. URL:http://europepmc.org/abstract/PPR/PPR706514 https://www.medrxiv.org/content/medrxiv/early/2023/08/13/2023.08.08.23293833.full.pdf https://doi.org/10.1101/2023.08.08.23293833 https://europepmc.org/article/PPR/PPR706…	Yes	2.3.4.4b			H5N1									Details unknown				English		Yes - primary research	Preprint			Does not address any of the research questions (exclude)
718	Barry, et al, 2023, Flu on the Brain: Identification of Highly Pathogenic Influenza in the Brains of Wild Carnivores in The Netherlands, Pathogens (Basel, Switzerland). DOI: 10.3390/pathogens12091111. URL:http://europepmc.org/abstract/MED/37764919 https://doi.org/10.3390/pathogens12091111 https://europepmc.org/articles/PMC10536556 https://europepmc.org/articles/PMC10536556?pdf=render	No
721	Renaud, et al, 2023, Highly pathogenic avian influenza: Unprecedented outbreaks in Canadian wildlife and domestic poultry, Journal of the Association of Medical Microbiology and Infectious Disease Canada = Journal officiel de l'Association pour la microbiologie medicale et l'infectiologie Canada. DOI: 10.3138/jammi-2023-05-08. URL:http://europepmc.org/abstract/MED/38058495 https://doi.org/10.3138…	Yes	2.3.4.4b			H5N1									Details unknown				English		No - non-primary research		Other non-primary research (e.g., letter to the editor, commentary)	commentary	1
739	Croville, et al, 2023, An amplicon-based nanopore sequencing workflow for rapid tracking of avian influenza outbreaks, France, 2020-2022, #journal#. DOI: 10.1101/2023.05.15.538689. URL:http://europepmc.org/abstract/PPR/PPR660696 https://www.biorxiv.org/content/biorxiv/early/2023/05/15/2023.05.15.538689.full.pdf https://doi.org/10.1101/2023.05.15.538689	No
745	Slomka, et al, 2023, Efficient and Informative Laboratory Testing for Rapid Confirmation of H5N1 (Clade 2.3.4.4) High-Pathogenicity Avian Influenza Outbreaks in the United Kingdom, Viruses. DOI: 10.3390/v15061344. URL:http://europepmc.org/abstract/MED/37376643 https://doi.org/10.3390/v15061344 https://www.mdpi.com/1999-4915/15/6/1344/pdf?version=1686311564 https://europepmc.org/articles/PMC103044…	Yes	2.3.4.4b			H5N1									Details unknown				English		Yes - primary research	Peer-reviewed journal article			Does not address any of the research questions (exclude)
747	Huang, et al, 2023, Potential cross-species transmission of highly pathogenic avian influenza H5 subtype (HPAI H5) viruses to humans calls for the development of H5-specific and universal influenza vaccines, Cell discovery. DOI: 10.1038/s41421-023-00571-x. URL:http://europepmc.org/abstract/MED/37328456 https://europepmc.org/articles/PMC10275984 https://doi.org/10.1038/s41421-023-00571-x https://e…	Yes	2.3.4.4b	2.3.2.1c	N/A											N/A			English		No - non-primary research		Narrative review		1
750	Ahrens, et al, 2023, Investigating Environmental Matrices for Use in Avian Influenza Virus Surveillance-Surface Water, Sediments, and Avian Fecal Samples, Microbiology spectrum. DOI: 10.1128/spectrum.02664-22. URL:http://europepmc.org/abstract/MED/36700688 https://doi.org/10.1128/spectrum.02664-22 https://europepmc.org/articles/PMC10100768 https://europepmc.org/articles/PMC10100768?pdf=render	Yes	2.3.4.4b																English		Yes - primary research	Peer-reviewed journal article			Does not address any of the research questions (exclude)
752	Capelastegui, et al, 2023, Pilot of asymptomatic swabbing of humans following exposures to confirmed avian influenza A(H5) in avian species in England, 2021/2022, Influenza and other respiratory viruses. DOI: 10.1111/irv.13187. URL:http://europepmc.org/abstract/MED/37638093 https://doi.org/10.1111/irv.13187 https://europepmc.org/articles/PMC10447230 https://europepmc.org/articles/PMC10447230?pdf=…	No
754	Patyk, et al, 2023, Investigation of risk factors for introduction of highly pathogenic avian influenza H5N1 infection among commercial turkey operations in the United States, 2022: a case-control study, Frontiers in veterinary science. DOI: 10.3389/fvets.2023.1229071. URL:http://europepmc.org/abstract/MED/37711433 https://europepmc.org/articles/PMC10498466 https://doi.org/10.3389/fvets.2023.1229…	No
757	de Vries, et al, 2023, Letter to the editor: Highly pathogenic influenza A(H5N1) viruses in farmed mink outbreak contain a disrupted second sialic acid binding site in neuraminidase, similar to human influenza A viruses, Euro surveillance : bulletin Europeen sur les maladies transmissibles = European communicable disease bulletin. DOI: 10.2807/1560-7917.es.2023.28.7.2300085. URL:http://europepmc.…	Yes	2.3.4.4b		N/A														English		No - non-primary research		Other non-primary research (e.g., letter to the editor, commentary)	LTE	1
758	=EFSA Panel on Animal Health and Animal Welfare (AHAW), et al, 2023, Vaccination of poultry against highly pathogenic avian influenza - part 1. Available vaccines and vaccination strategies, EFSA journal.European Food Safety Authority. DOI: 10.2903/j.efsa.2023.8271. URL:http://europepmc.org/abstract/MED/37822713 https://doi.org/10.2903/j.efsa.2023.8271 https://europepmc.org/articles/PMC10563699 h…	No
759	Szaluś-Jordanow, et al, 2023, A Fatal A/H5N1 Avian Influenza Virus Infection in a Cat in Poland, Microorganisms. DOI: 10.3390/microorganisms11092263. URL:http://europepmc.org/abstract/MED/37764107 https://doi.org/10.3390/microorganisms11092263 https://europepmc.org/articles/PMC10538095 https://europepmc.org/articles/PMC10538095?pdf=render	No
761	Peacock, et al, 2023, Mink farming poses risks for future viral pandemics, Proceedings of the National Academy of Sciences of the United States of America. DOI: 10.1073/pnas.2303408120. URL:http://europepmc.org/abstract/MED/37467264 https://doi.org/10.1073/pnas.2303408120 https://europepmc.org/articles/PMC10372571 https://europepmc.org/articles/PMC10372571?pdf=render	No
766	Parums, et al, 2023, Editorial: Global Surveillance of Highly Pathogenic Avian Influenza Viruses in Poultry, Wild Birds, and Mammals to Prevent a Human Influenza Pandemic, Medical science monitor : international medical journal of experimental and clinical research. DOI: 10.12659/msm.939968. URL:https://europepmc.org/articles/PMC9987167 https://europepmc.org/articles/PMC9987167?pdf=render http://…	Yes	2.3.4.4b		N/A														English		No - non-primary research		Other non-primary research (e.g., letter to the editor, commentary)	editorial	1
771	Stokholm, et al, 2023, Screening for Influenza and Morbillivirus in Seals and Porpoises in the Baltic and North Sea, Pathogens (Basel, Switzerland). DOI: 10.3390/pathogens12030357. URL:https://europepmc.org/articles/PMC10054458?pdf=render https://www.mdpi.com/2076-0817/12/3/357/pdf?version=1677209267 https://doi.org/10.3390/pathogens12030357 http://europepmc.org/abstract/MED/36986279 https://euro…	No
777	Zhang, et al, 2023, Key Amino Acid Residues That Determine the Antigenic Properties of Highly Pathogenic H5 Influenza Viruses Bearing the Clade 2.3.4.4 Hemagglutinin Gene, Viruses. DOI: 10.3390/v15112249. URL:http://europepmc.org/abstract/MED/38005926 https://doi.org/10.3390/v15112249 https://europepmc.org/articles/PMC10674173 https://europepmc.org/articles/PMC10674173?pdf=render	Yes	2.3.4.4b		N/A														English		Yes - primary research	Peer-reviewed journal article			Does not address any of the research questions (exclude)
780	The, et al, 2022, Avian influenza: the need to apply experience, #journal#. DOI: 10.1016/s2666-5247(22)00202-6. URL:https://doi.org/10.1016/s2666-5247(22)00202-6 https://doi.org/10.1016/S2666-5247(22)00202-6 https://europepmc.org/articles/PMC9900461?pdf=render https://europepmc.org/articles/PMC9900461 http://europepmc.org/abstract/MED/35907426	No
808	Byrne, et al, 2023, Investigating the Genetic Diversity of H5 Avian Influenza Viruses in the United Kingdom from 2020-2022, Microbiology spectrum. DOI: 10.1128/spectrum.04776-22. URL:http://europepmc.org/abstract/MED/37358418 https://doi.org/10.1128/spectrum.04776-22 https://europepmc.org/articles/PMC10433820 https://europepmc.org/articles/PMC10433820?pdf=render	No
810	Bessière, et al, 2023, Optimizing environmental viral surveillance: bovine serum albumin increases RT-qPCR sensitivity for high pathogenicity avian influenza H5Nx virus detection from dust samples, Microbiology spectrum. DOI: 10.1128/spectrum.03055-23. URL:http://europepmc.org/abstract/MED/37982626 https://doi.org/10.1128/spectrum.03055-23 https://europepmc.org/articles/PMC10715206 https://europe…	No
817	Li, et al, 2023, Establishment of two assays based on reverse transcription recombinase-aided amplification technology for rapid detection of H5 subtype avian influenza virus, Microbiology spectrum. DOI: 10.1128/spectrum.02186-23. URL:http://europepmc.org/abstract/MED/37811963 https://doi.org/10.1128/spectrum.02186-23 https://europepmc.org/articles/PMC10715165 https://europepmc.org/articles/PMC10…	No
830	Miah, et al, 2023, Culture-Independent Workflow for Nanopore MinION-Based Sequencing of Influenza A Virus, Microbiology spectrum. DOI: 10.1128/spectrum.04946-22. URL:http://europepmc.org/abstract/MED/37212605 https://doi.org/10.1128/spectrum.04946-22 https://europepmc.org/articles/PMC10269883 https://europepmc.org/articles/PMC10269883?pdf=render	No
831	Idoko-Akoh, et al, 2023, Creating resistance to avian influenza infection through genome editing of the ANP32 gene family, Nature communications. DOI: 10.1038/s41467-023-41476-3. URL:http://europepmc.org/abstract/MED/37816720 https://doi.org/10.1038/s41467-023-41476-3 https://europepmc.org/articles/PMC10564915 https://europepmc.org/articles/PMC10564915?pdf=render	No
838	Günther, et al, 2023, Continuous surveillance of potentially zoonotic avian pathogens detects contemporaneous occurrence of highly pathogenic avian influenza viruses (HPAIV H5) and flaviviruses (USUV, WNV) in several wild and captive birds, Emerging microbes & infections. DOI: 10.1080/22221751.2023.2231561. URL:https://www.tandfonline.com/doi/pdf/10.1080/22221751.2023.2231561?needAccess=true&role…	No
842	Chosson, et al, 2023, First record of Risso's dolphin Grampus griseus (Cuvier, 1812) in Icelandic waters, Ecology and evolution. DOI: 10.1002/ece3.10477. URL:https://europepmc.org/articles/PMC10468979?pdf=render https://onlinelibrary.wiley.com/doi/pdfdirect/10.1002/ece3.10477 http://europepmc.org/abstract/MED/37664493 https://doi.org/10.1002/ece3.10477 https://europepmc.org/articles/PMC10468979	No
844	Guo, et al, 2021, Letter to the editor: Sequencing bias for residue 28 of the neuraminidase of the recent highly pathogenic avian influenza virus A(H5N8), Euro surveillance : bulletin Europeen sur les maladies transmissibles = European communicable disease bulletin. DOI: 10.2807/1560-7917.es.2021.26.36.2100829. URL:https://europepmc.org/articles/PMC8431995 http://europepmc.org/abstract/MED/345055…	Yes	2.3.4.4b		N/A														English		No - non-primary research		Other non-primary research (e.g., letter to the editor, commentary)	LTE	1
848	Gao, et al, 2021, Let's Get Vaccinated for Both Flu and COVID-19: On the World Flu Day 2021, China CDC weekly. DOI: 10.46234/ccdcw2021.227. URL:https://europepmc.org/articles/PMC8563337?pdf=render http://europepmc.org/abstract/MED/34745691 https://weekly.chinacdc.cn/en/article/pdf/preview/10.46234/ccdcw2021.227 https://doi.org/10.46234/ccdcw2021.227 https://europepmc.org/articles/PMC8563337	Yes	2.3.4.4b																English		No - non-primary research		Other non-primary research (e.g., letter to the editor, commentary)	commentary	1
860	Soda, et al, 2021, Dynamics of invasion and dissemination of H5N6 highly pathogenic avian influenza viruses in 2016-2017 winter in Japan, The Journal of veterinary medical science. DOI: 10.1292/jvms.21-0459. URL:https://europepmc.org/articles/PMC8762421 https://europepmc.org/articles/PMC8762421?pdf=render https://www.jstage.jst.go.jp/article/jvms/advpub/0/advpub_21-0459/_pdf https://doi.org/10.12…	Yes	2.3.4.4b		N/A														English		Yes - primary research	Peer-reviewed journal article			Does not address any of the research questions (exclude)
868	Gao, et al, 2022, AddaVax-Adjuvanted H5N8 Inactivated Vaccine Induces Robust Humoral Immune Response against Different Clades of H5 Viruses, Vaccines. DOI: 10.3390/vaccines10101683. URL:https://doi.org/10.3390/vaccines10101683 https://www.mdpi.com/2076-393X/10/10/1683/pdf?version=1666747910 https://europepmc.org/articles/PMC9612011 http://europepmc.org/abstract/MED/36298548 https://europepmc.org/…	No
877	Verhagen, et al, 2021, Highly Pathogenic Avian Influenza Viruses at the Wild-Domestic Bird Interface in Europe: Future Directions for Research and Surveillance, Viruses. DOI: 10.3390/v13020212. URL:https://europepmc.org/articles/PMC7912471?pdf=render http://europepmc.org/abstract/MED/33573231 https://doi.org/10.3390/v13020212 https://europepmc.org/articles/PMC7912471 https://www.mdpi.com/1999-491…	Yes	2.3.4.4b	2.3.2.1c	N/A											N/A			English		No - non-primary research		Narrative review		1
886	=European Food, et al, 2022, Avian influenza overview May - September 2021, EFSA journal.European Food Safety Authority. DOI: 10.2903/j.efsa.2022.7122. URL:https://europepmc.org/articles/PMC8777557?pdf=render http://europepmc.org/abstract/MED/35079292 https://doi.org/10.2903/j.efsa.2022.7122 https://onlinelibrary.wiley.com/doi/pdfdirect/10.2903/j.efsa.2022.7122 https://europepmc.org/articles/PMC8…	Yes	2.3.4.4b		N/A														English		No - non-primary research		Other non-primary research (e.g., letter to the editor, commentary)	report	1
887	Alkie, et al, 2022, A threat from both sides: Multiple introductions of genetically distinct H5 HPAI viruses into Canada via both East Asia-Australasia/Pacific and Atlantic flyways, Virus evolution. DOI: 10.1093/ve/veac077. URL:http://europepmc.org/abstract/MED/36105667 https://doi.org/10.1093/ve/veac077 https://europepmc.org/articles/PMC9463990 https://europepmc.org/articles/PMC9463990?pdf=render	No
896	Herfst, et al, 2023, A Dutch highly pathogenic H5N6 avian influenza virus showed remarkable tropism for extra-respiratory organs and caused severe disease but was not transmissible via air in the ferret model, mSphere. DOI: 10.1128/msphere.00200-23. URL:http://europepmc.org/abstract/MED/37428085 https://doi.org/10.1128/msphere.00200-23 https://europepmc.org/articles/PMC10449504 https://europepmc.…	No
903	Duong, et al, 2022, Assessing potential pathogenicity of novel highly pathogenic avian influenza (H5N6) viruses isolated from Mongolian wild duck feces using a mouse model, Emerging microbes & infections. DOI: 10.1080/22221751.2022.2069515. URL:http://europepmc.org/abstract/MED/35451353 https://doi.org/10.1080/22221751.2022.2069515 https://europepmc.org/articles/PMC9154755 https://europepmc.org/a…	No
906	Hegazy, et al, 2023, Evaluation of the immuno-stimulatory effect of aqueous neem (Azadirachta indica) leaf extract against highly pathogenic avian influenza (H5N8) in experimental chickens, Poultry science. DOI: 10.1016/j.psj.2023.103043. URL:http://europepmc.org/abstract/MED/37741118 https://doi.org/10.1016/j.psj.2023.103043 https://europepmc.org/articles/PMC10520533 https://europepmc.org/articl…	No
908	Li, et al, 2020, Outbreaks of Highly Pathogenic Avian Influenza (H5N6) Virus Subclade 2.3.4.4h in Swans, Xinjiang, Western China, 2020, Emerging infectious diseases. DOI: 10.3201/eid2612.201201. URL:https://wwwnc.cdc.gov/eid/article/26/12/pdfs/20-1201.pdf https://doi.org/10.3201/eid2612.201201 http://europepmc.org/abstract/MED/33030424 https://europepmc.org/articles/PMC7706961 https://europepmc.o…	No
909	Marashi, et al, 2021, Surveillance of Highly Pathogenic Avian Influenza Viruses (H5Nx Subtypes) in Wild Birds in Iran, 2014-2019, Archives of Razi Institute. DOI: 10.22092/ari.2020.341897.1441. URL:http://europepmc.org/abstract/MED/34824742 https://doi.org/10.22092/ari.2020.341897.1441 https://europepmc.org/articles/PMC8605857 https://europepmc.org/articles/PMC8605857?pdf=render	No
910	Ge, et al, 2023, Evaluation of Pre-Pandemic Trivalent COBRA HA Vaccine in Mice Pre-Immune to Historical H1N1 and H3N2 Influenza Viruses, Viruses. DOI: 10.3390/v15010203. URL:https://europepmc.org/articles/PMC9861495?pdf=render https://www.mdpi.com/1999-4915/15/1/203/pdf?version=1673416058 https://europepmc.org/articles/PMC9861495 https://doi.org/10.3390/v15010203 http://europepmc.org/abstract/MED…	No
911	He, et al, 2023, Genetic characteristics of waterfowl-origin H5N6 highly pathogenic avian influenza viruses and their pathogenesis in ducks and chickens, Frontiers in microbiology. DOI: 10.3389/fmicb.2023.1211355. URL:https://europepmc.org/articles/PMC10315182 https://www.frontiersin.org/articles/10.3389/fmicb.2023.1211355/pdf https://europepmc.org/articles/PMC10315182?pdf=render https://doi.org/…	No
913	An, et al, 2023, Statistical Analysis of the Performance of Local Veterinary Laboratories in Molecular Detection (rRT-PCR) of Avian Influenza Virus via National Proficiency Testing Performed during 2020-2022, Viruses. DOI: 10.3390/v15040823. URL:http://europepmc.org/abstract/MED/37112804 https://europepmc.org/articles/PMC10145527?pdf=render https://doi.org/10.3390/v15040823 https://europepmc.org/…	No
914	Ruiz, et al, 2023, Remote Sensing and Ecological Variables Related to Influenza A Prevalence and Subtype Diversity in Wild Birds in the Lluta Wetland of Northern Chile, Viruses. DOI: 10.3390/v15061241. URL:http://europepmc.org/abstract/MED/37376541 https://doi.org/10.3390/v15061241 https://europepmc.org/articles/PMC10303387 https://europepmc.org/articles/PMC10303387?pdf=render	No
915	Yang, et al, 2020, Development and evaluation of a TaqMan MGB RT-PCR assay for detection of H5 and N8 subtype influenza virus, BMC infectious diseases. DOI: 10.1186/s12879-020-05277-z. URL:http://europepmc.org/abstract/MED/32727378 https://europepmc.org/articles/PMC7391517?pdf=render https://doi.org/10.1186/s12879-020-05277-z https://bmcinfectdis.biomedcentral.com/track/pdf/10.1186/s12879-020-052…	No
923	Kabantiyok, et al, 2022, Human Respiratory Infections in Nigeria: Influenza and the Emergence of SARS-CoV-2 Pandemic, Vaccines. DOI: 10.3390/vaccines10091551. URL:https://europepmc.org/articles/PMC9506385?pdf=render https://www.mdpi.com/2076-393X/10/9/1551/pdf?version=1663654183 https://doi.org/10.3390/vaccines10091551 http://europepmc.org/abstract/MED/36146628 https://europepmc.org/articles/PMC9…	Yes	2.3.4.4b		N/A														English		No - non-primary research		Narrative review		1
924	Turner, et al, 2021, Highly Pathogenic Avian Influenza A(H5N6) Virus Clade 2.3.4.4h in Wild Birds and Live Poultry Markets, Bangladesh, Emerging infectious diseases. DOI: 10.3201/eid2709.210819. URL:https://wwwnc.cdc.gov/eid/article/27/9/pdfs/21-0819.pdf https://doi.org/10.3201/eid2709.210819 https://europepmc.org/articles/PMC8386775 http://europepmc.org/abstract/MED/34424167 https://europepmc.or…	No
926	Yang, et al, 2022, Investigation of Avian Influenza H5N6 Virus-like Particles as a Broad-Spectrum Vaccine Candidate against H5Nx Viruses, Viruses. DOI: 10.3390/v14050925. URL:http://europepmc.org/abstract/MED/35632667 https://europepmc.org/articles/PMC9143382 https://europepmc.org/articles/PMC9143382?pdf=render https://doi.org/10.3390/v14050925 https://www.mdpi.com/1999-4915/14/5/925/pdf?version=…	No
928	Lo, et al, 2022, Intercontinental Spread of Eurasian Highly Pathogenic Avian Influenza A(H5N1) to Senegal, Emerging infectious diseases. DOI: 10.3201/eid2801.211401. URL:http://europepmc.org/abstract/MED/34932444 https://wwwnc.cdc.gov/eid/article/28/1/pdfs/21-1401.pdf https://doi.org/10.3201/eid2801.211401 https://europepmc.org/articles/PMC8714199 https://europepmc.org/articles/PMC8714199?pdf=ren…	Yes	2.3.4.4b			H5N1									Details unknown				English		Yes - primary research	Short communications			Does not address any of the research questions (exclude)
929	Schuele, et al, 2023, Neutralizing and protective murine monoclonal antibodies to the hemagglutinin of influenza H5 clades 2.3.2.1 and 2.3.4.4, Influenza and other respiratory viruses. DOI: 10.1111/irv.13152. URL:http://europepmc.org/abstract/MED/37246149 https://doi.org/10.1111/irv.13152 https://europepmc.org/articles/PMC10209644 https://europepmc.org/articles/PMC10209644?pdf=render	No
931	Liang, et al, 2023, Pathogenicity and virulence of influenza, Virulence. DOI: 10.1080/21505594.2023.2223057. URL:http://europepmc.org/abstract/MED/37339323 https://doi.org/10.1080/21505594.2023.2223057 https://europepmc.org/articles/PMC10283447 https://europepmc.org/articles/PMC10283447?pdf=render	Yes	2.3.4.4b		N/A														English		No - non-primary research		Narrative review		1
934	Lee, et al, 2018, Novel reassortants of clade 2.3.4.4 H5N6 highly pathogenic avian influenza viruses possessing genetic heterogeneity in South Korea in late 2017, Journal of veterinary science. DOI: 10.4142/jvs.2018.19.6.850. URL:http://europepmc.org/abstract/MED/30173498 https://doi.org/10.4142/jvs.2018.19.6.850 https://europepmc.org/articles/PMC6265581 https://europepmc.org/articles/PMC6265581?…	Yes	2.3.4.4b				H5N6	H5N8											English		Yes - primary research	Short communications			Does not address any of the research questions (exclude)
937	Chakraborty, et al, 2022, Phylodynamic analysis of the highly pathogenic avian influenza H5N8 epidemic in France, 2016-2017, Transboundary and emerging diseases. DOI: 10.1111/tbed.14490. URL:https://europepmc.org/articles/PMC9790735 https://doi.org/10.1111/tbed.14490 https://europepmc.org/articles/PMC9790735?pdf=render http://europepmc.org/abstract/MED/35195353 https://onlinelibrary.wiley.com/doi…	Yes	2.3.4.4b					H5N8											English		Yes - primary research	Peer-reviewed journal article			Does not address any of the research questions (exclude)
940	Yeo, et al, 2021, Peering into Avian Influenza A(H5N8) for a Framework towards Pandemic Preparedness, Viruses. DOI: 10.3390/v13112276. URL:https://europepmc.org/articles/PMC8622263 https://doi.org/10.3390/v13112276 http://europepmc.org/abstract/MED/34835082 https://www.mdpi.com/1999-4915/13/11/2276/pdf?version=1636955540 https://europepmc.org/articles/PMC8622263?pdf=render	Yes	2.3.4.4b		N/A														English		No - non-primary research		Narrative review		1
942	Xu, et al, 2023, Multiple Vaccines and Strategies for Pandemic Preparedness of Avian Influenza Virus, Viruses. DOI: 10.3390/v15081694. URL:http://europepmc.org/abstract/MED/37632036 https://doi.org/10.3390/v15081694 https://europepmc.org/articles/PMC10459121 https://europepmc.org/articles/PMC10459121?pdf=render	No
944	Kang, et al, 2022, Updating the National Antigen Bank in Korea: Protective Efficacy of Synthetic Vaccine Candidates against H5Nx Highly Pathogenic Avian Influenza Viruses Belonging to Clades 2.3.2.1 and 2.3.4.4, Vaccines. DOI: 10.3390/vaccines10111860. URL:http://europepmc.org/abstract/MED/36366368 https://www.mdpi.com/2076-393X/10/11/1860/pdf?version=1667469892 https://doi.org/10.3390/vaccines10…	No
945	Zhang, et al, 2023, Bidirectional Movement of Emerging H5N8 Avian Influenza Viruses Between Europe and Asia via Migratory Birds Since Early 2020, Molecular biology and evolution. DOI: 10.1093/molbev/msad019. URL:https://europepmc.org/articles/PMC9922686 https://doi.org/10.1093/molbev/msad019 http://europepmc.org/abstract/MED/36703230 https://academic.oup.com/mbe/article-pdf/40/2/msad019/49163096/…	Yes	2.3.4.4b					H5N8											English		Yes - primary research	Peer-reviewed journal article			Does not address any of the research questions (exclude)
947	Soda, et al, 2022, Susceptibility of common family Anatidae bird species to clade 2.3.4.4e H5N6 high pathogenicity avian influenza virus: an experimental infection study, BMC veterinary research. DOI: 10.1186/s12917-022-03222-7. URL:http://europepmc.org/abstract/MED/35366864 https://bmcvetres.biomedcentral.com/track/pdf/10.1186/s12917-022-03222-7 https://europepmc.org/articles/PMC8976319 https://…	No
953	=European Food, et al, 2019, Avian influenza overview August - November2019, EFSA journal.European Food Safety Authority. DOI: 10.2903/j.efsa.2019.5988. URL:https://efsa.onlinelibrary.wiley.com/doi/pdfdirect/10.2903/j.efsa.2019.5988 https://europepmc.org/articles/PMC7008850 https://doi.org/10.2903/j.efsa.2019.5988 http://europepmc.org/abstract/MED/32626216 https://europepmc.org/articles/PMC700885…	Yes	2.3.4.4b	2.3.2.1c	N/A											N/A			English		No - non-primary research		Other non-primary research (e.g., letter to the editor, commentary)	report	1
954	Naguib, et al, 2023, A Comparison of Host Responses to Infection with Wild-Type Avian Influenza Viruses in Chickens and Tufted Ducks, Microbiology spectrum. DOI: 10.1128/spectrum.02586-22. URL:http://europepmc.org/abstract/MED/37358408 https://doi.org/10.1128/spectrum.02586-22 https://europepmc.org/articles/PMC10434033 https://europepmc.org/articles/PMC10434033?pdf=render	No
956	Caliendo, et al, 2022, Long-Term Protective Effect of Serial Infections with H5N8 Highly Pathogenic Avian Influenza Virus in Wild Ducks, Journal of virology. DOI: 10.1128/jvi.01233-22. URL:http://europepmc.org/abstract/MED/36098512 https://doi.org/10.1128/jvi.01233-22 https://europepmc.org/articles/PMC9517725 https://europepmc.org/articles/PMC9517725?pdf=render	Yes	2.3.4.4b			H5N1		H5N8							Details unknown				English		Yes - primary research	Peer-reviewed journal article			Does not address any of the research questions (exclude)
957	=European Food, et al, 2020, Avian influenza overview February - May 2020, EFSA journal.European Food Safety Authority. DOI: 10.2903/j.efsa.2020.6194. URL:https://europepmc.org/articles/PMC7448026?pdf=render https://doi.org/10.2903/j.efsa.2020.6194 http://europepmc.org/abstract/MED/32874346 https://efsa.onlinelibrary.wiley.com/doi/pdfdirect/10.2903/j.efsa.2020.6194 https://europepmc.org/articles/…	Yes	2.3.4.4b	2.3.2.1c	N/A											N/A			English		No - non-primary research		Other non-primary research (e.g., letter to the editor, commentary)	report	1
958	Kapczynski, et al, 2023, Novel technology to develop non-transmissible live influenza virus vaccines through alterations in M2/M42 ion channel expression, #journal#. DOI: 10.1101/2023.04.11.536210. URL:https://doi.org/10.1101/2023.04.11.536210 https://www.biorxiv.org/content/biorxiv/early/2023/04/12/2023.04.11.536210.full.pdf https://europepmc.org/api/fulltextRepo?pprId=PPR644788&type=FILE&fileNa…	No
959	Boukli, et al, 2023, One assay to test them all: Multiplex assays for expansion of respiratory virus surveillance, Frontiers in medicine. DOI: 10.3389/fmed.2023.1161268. URL:http://europepmc.org/abstract/MED/37168265 https://doi.org/10.3389/fmed.2023.1161268 https://europepmc.org/articles/PMC10165998 https://europepmc.org/articles/PMC10165998?pdf=render	No
961	Islam, et al, 2023, Annual trading patterns and risk factors of avian influenza A/H5 and A/H9 virus circulation in turkey birds (Meleagris gallopavo) at live bird markets in Dhaka city, Bangladesh, Frontiers in veterinary science. DOI: 10.3389/fvets.2023.1148615. URL:http://europepmc.org/abstract/MED/37470075 https://doi.org/10.3389/fvets.2023.1148615 https://europepmc.org/articles/PMC10352991 ht…	No
962	=European Food, et al, 2020, Avian influenza overview May - August 2020, EFSA journal.European Food Safety Authority. DOI: 10.2903/j.efsa.2020.6270. URL:https://europepmc.org/articles/PMC7525800 https://europepmc.org/articles/PMC7525800?pdf=render https://efsa.onlinelibrary.wiley.com/doi/pdfdirect/10.2903/j.efsa.2020.6270 http://europepmc.org/abstract/MED/33281980 https://doi.org/10.2903/j.efsa.2…	Yes	2.3.4.4b	2.3.2.1c	N/A											N/A			English		No - non-primary research		Other non-primary research (e.g., letter to the editor, commentary)	report	1
963	Yehia, et al, 2023, Common viral and bacterial avian respiratory infections: an updated review, Poultry science. DOI: 10.1016/j.psj.2023.102553. URL:http://europepmc.org/abstract/MED/36965253 https://doi.org/10.1016/j.psj.2023.102553 https://europepmc.org/articles/PMC10064437 https://europepmc.org/articles/PMC10064437?pdf=render	Yes	2.3.4.4b		N/A														English		No - non-primary research		Narrative review		1
969	Bellini, et al, 2022, Epidemiological Features of the Highly Pathogenic Avian Influenza Virus H5N1 in a Densely Populated Area of Lombardy (Italy) during the Epidemic Season 2021-2022, Viruses. DOI: 10.3390/v14091890. URL:http://europepmc.org/abstract/MED/36146697 https://europepmc.org/articles/PMC9501306 https://doi.org/10.3390/v14091890 https://www.mdpi.com/1999-4915/14/9/1890/pdf?version=16618…	No
971	=European Food, et al, 2020, Avian influenza overview - update on 19 November 2020, EU/EEA and the UK, EFSA journal.European Food Safety Authority. DOI: 10.2903/j.efsa.2020.6341. URL:https://europepmc.org/articles/PMC7684971?pdf=render https://europepmc.org/articles/PMC7684971 http://europepmc.org/abstract/MED/33281979 https://efsa.onlinelibrary.wiley.com/doi/pdfdirect/10.2903/j.efsa.2020.6341 ht…	Yes	2.3.4.4b		N/A														English		No - non-primary research		Other non-primary research (e.g., letter to the editor, commentary)	report	1
976	Ulrich, et al, 2023, [Viral zoonoses in Germany: a One Health perspective], Bundesgesundheitsblatt, Gesundheitsforschung, Gesundheitsschutz. DOI: 10.1007/s00103-023-03709-0. URL:https://europepmc.org/articles/PMC10233563?pdf=render https://europepmc.org/articles/PMC10233563 https://link.springer.com/content/pdf/10.1007/s00103-023-03709-0.pdf http://europepmc.org/abstract/MED/37261460 https://doi.…	No
980	=European Food, et al, 2019, Avian influenza overview February- August 2019, EFSA journal.European Food Safety Authority. DOI: 10.2903/j.efsa.2019.5843. URL:http://europepmc.org/abstract/MED/32626437 https://europepmc.org/articles/PMC7009306 https://europepmc.org/articles/PMC7009306?pdf=render https://efsa.onlinelibrary.wiley.com/doi/pdfdirect/10.2903/j.efsa.2019.5843 https://doi.org/10.2903/j.ef…	Yes	2.3.4.4b		N/A														English		No - non-primary research		Other non-primary research (e.g., letter to the editor, commentary)	report	1
982	Yang, et al, 2023, The synergistic effect of residues 32T and 550L in the PA protein of H5 subtype avian influenza virus contributes to viral pathogenicity in mice, PLoS pathogens. DOI: 10.1371/journal.ppat.1011489. URL:https://europepmc.org/articles/PMC10348578?pdf=render https://doi.org/10.1371/journal.ppat.1011489 https://journals.plos.org/plospathogens/article/file?id=10.1371/journal.ppat.101…	No
983	Ahmad, et al, 2022, Interpolation of Point Prevalence Rate of the Highly Pathogenic Avian Influenza Subtype H5N8 Second Phase Epidemic in South Korea, Veterinary sciences. DOI: 10.3390/vetsci9030139. URL:http://europepmc.org/abstract/MED/35324867 https://europepmc.org/articles/PMC8954420?pdf=render https://www.mdpi.com/2306-7381/9/3/139/pdf?version=1647939837 https://europepmc.org/articles/PMC895…	No
984	Amer, et al, 2021, Temporal Dynamics of Influenza A(H5N1) Subtype before and after the Emergence of H5N8, Viruses. DOI: 10.3390/v13081565. URL:http://europepmc.org/abstract/MED/34452430 https://www.mdpi.com/1999-4915/13/8/1565/pdf?version=1628336346 https://doi.org/10.3390/v13081565 https://europepmc.org/articles/PMC8412109?pdf=render https://europepmc.org/articles/PMC8412109	No
985	Lee, et al, 2021, Pathobiological Origins and Evolutionary History of Highly Pathogenic Avian Influenza Viruses, Cold Spring Harbor perspectives in medicine. DOI: 10.1101/cshperspect.a038679. URL:http://perspectivesinmedicine.cshlp.org/content/11/2/a038679.full.pdf https://doi.org/10.1101/cshperspect.a038679 http://europepmc.org/abstract/MED/31964650 https://europepmc.org/articles/PMC7849344?pdf=…	No
988	Wang, et al, 2022, Emergence, Evolution, and Biological Characteristics of H10N4 and H10N8 Avian Influenza Viruses in Migratory Wild Birds Detected in Eastern China in 2020, Microbiology spectrum. DOI: 10.1128/spectrum.00807-22. URL:https://europepmc.org/articles/PMC9045299?pdf=render https://europepmc.org/articles/PMC9045299 http://europepmc.org/abstract/MED/35389243 https://doi.org/10.1128/spec…	Yes	2.3.4.4b					H5N8											English		Yes - primary research	Peer-reviewed journal article			Does not address any of the research questions (exclude)
989	Chen, et al, 2018, Reassortant Clade 2.3.4.4 of Highly Pathogenic Avian Influenza A(H5N6) Virus, Taiwan, 2017, Emerging infectious diseases. DOI: 10.3201/eid2406.172071. URL:https://europepmc.org/articles/PMC6004838 https://doi.org/10.3201/eid2406.172071 https://wwwnc.cdc.gov/eid/article/24/6/pdfs/17-2071.pdf https://europepmc.org/articles/PMC6004838?pdf=render http://europepmc.org/abstract/MED/2…	No
991	Madslien, et al, 2021, First detection of highly pathogenic avian influenza virus in Norway, BMC veterinary research. DOI: 10.1186/s12917-021-02928-4. URL:https://doi.org/10.1186/s12917-021-02928-4 https://europepmc.org/articles/PMC8199823 http://europepmc.org/abstract/MED/34118927 https://europepmc.org/articles/PMC8199823?pdf=render https://bmcvetres.biomedcentral.com/track/pdf/10.1186/s12917-02…	Yes	2.3.4.4b					H5N8											English		Yes - primary research	Peer-reviewed journal article			Does not address any of the research questions (exclude)
993	Chauhan, et al, 2022, A systematic review of influenza A virus prevalence and transmission dynamics in backyard swine populations globally, Porcine health management. DOI: 10.1186/s40813-022-00251-4. URL:http://europepmc.org/abstract/MED/35287744 https://doi.org/10.1186/s40813-022-00251-4 https://europepmc.org/articles/PMC8919175?pdf=render https://europepmc.org/articles/PMC8919175 https://porcin…	Yes	2.3.4.4b		N/A														English		No - non-primary research		Systematic review		1
994	Yoo, et al, 2022, Bridging the Local Persistence and Long-Range Dispersal of Highly Pathogenic Avian Influenza Virus (HPAIv): A Case Study of HPAIv-Infected Sedentary and Migratory Wildfowls Inhabiting Infected Premises, Viruses. DOI: 10.3390/v14010116. URL:https://europepmc.org/articles/PMC8780574?pdf=render https://www.mdpi.com/1999-4915/14/1/116/pdf?version=1641950629 http://europepmc.org/abst…	No
996	Li, et al, 2019, Highly pathogenic H5N6 avian influenza virus outbreak in Pavo cristatus in Jiangxi Province, China, Emerging microbes & infections. DOI: 10.1080/22221751.2019.1586411. URL:https://europepmc.org/articles/PMC6455133 http://europepmc.org/abstract/MED/31851878 https://doi.org/10.1080/22221751.2019.1586411 https://www.tandfonline.com/doi/pdf/10.1080/22221751.2019.1586411?needAccess=tr…	No
997	=European Food, et al, 2021, Avian influenza overview December 2020 - February 2021, EFSA journal.European Food Safety Authority. DOI: 10.2903/j.efsa.2021.6497. URL:https://onlinelibrary.wiley.com/doi/pdfdirect/10.2903/j.efsa.2021.6497 https://doi.org/10.2903/j.efsa.2021.6497 https://europepmc.org/articles/PMC7927793 https://europepmc.org/articles/PMC7927793?pdf=render http://europepmc.org/abstra…	Yes	2.3.4.4b		N/A														English		No - non-primary research		Other non-primary research (e.g., letter to the editor, commentary)	Report	1
998	Pieterse, et al, 2022, Effects of swab pool size and transport medium on the detection and isolation of avian influenza viruses in ostriches, BMC veterinary research. DOI: 10.1186/s12917-022-03150-6. URL:http://europepmc.org/abstract/MED/35042528 https://doi.org/10.1186/s12917-022-03150-6 https://europepmc.org/articles/PMC8764811 https://bmcvetres.biomedcentral.com/counter/pdf/10.1186/s12917-022-…	No
999	Taylor, et al, 2023, Influenza A virus reassortment is strain dependent, PLoS pathogens. DOI: 10.1371/journal.ppat.1011155. URL:https://journals.plos.org/plospathogens/article/file?id=10.1371/journal.ppat.1011155&type=printable https://doi.org/10.1371/journal.ppat.1011155 https://europepmc.org/articles/PMC10010518 http://europepmc.org/abstract/MED/36857394 https://europepmc.org/articles/PMC100105…	No
1000	=European Food, et al, 2018, Avian influenza overview August - November 2018, EFSA journal.European Food Safety Authority. DOI: 10.2903/j.efsa.2018.5573. URL:https://europepmc.org/articles/PMC7009621 http://europepmc.org/abstract/MED/32625795 https://efsa.onlinelibrary.wiley.com/doi/pdfdirect/10.2903/j.efsa.2018.5573 https://doi.org/10.2903/j.efsa.2018.5573 https://europepmc.org/articles/PMC70096…	Yes	2.3.4.4b	2.3.2.1c	N/A											N/A			English		No - non-primary research		Other non-primary research (e.g., letter to the editor, commentary)	report	1
1002	Fusade-Boyer, et al, 2021, Antigenic and molecular characterization of low pathogenic avian influenza A(H9N2) viruses in sub-Saharan Africa from 2017 through 2019, Emerging microbes & infections. DOI: 10.1080/22221751.2021.1908097. URL:https://www.tandfonline.com/doi/pdf/10.1080/22221751.2021.1908097?needAccess=true https://doi.org/10.1080/22221751.2021.1908097 http://europepmc.org/abstract/MED/3…	No
1003	Parvin, et al, 2020, Controlling Avian Influenza Virus in Bangladesh: Challenges and Recommendations, Viruses. DOI: 10.3390/v12070751. URL:https://doi.org/10.3390/v12070751 https://www.mdpi.com/1999-4915/12/7/751/pdf https://europepmc.org/articles/PMC7412482 https://europepmc.org/articles/PMC7412482?pdf=render http://europepmc.org/abstract/MED/32664683	Yes	2.3.4.4b	2.3.2.1c	N/A											N/A			English		No - non-primary research		Narrative review		1
1004	Laconi, et al, 2020, Detection of avian influenza virus: a comparative study of the in silico and in vitro performances of current RT-qPCR assays, Scientific reports. DOI: 10.1038/s41598-020-64003-6. URL:https://europepmc.org/articles/PMC7242438?pdf=render https://www.nature.com/articles/s41598-020-64003-6.pdf https://doi.org/10.1038/s41598-020-64003-6 http://europepmc.org/abstract/MED/32439885 h…	No
1005	Selim, et al, 2017, Highly Pathogenic Avian Influenza Virus (H5N8) Clade 2.3.4.4 Infection in Migratory Birds, Egypt, Emerging infectious diseases. DOI: 10.3201/eid2306.162056. URL:https://europepmc.org/articles/PMC5443452 https://europepmc.org/articles/PMC5443452?pdf=render http://europepmc.org/abstract/MED/28518040 https://wwwnc.cdc.gov/eid/article/23/6/pdfs/16-2056.pdf https://doi.org/10.3201/…	Yes	2.3.4.4b					H5N8											English		Yes - primary research	Peer-reviewed journal article			Does not address any of the research questions (exclude)
1006	=European Food, et al, 2018, Avian influenza overview May - August 2018, EFSA journal.European Food Safety Authority. DOI: 10.2903/j.efsa.2018.5430. URL:https://europepmc.org/articles/PMC7009402?pdf=render https://efsa.onlinelibrary.wiley.com/doi/pdfdirect/10.2903/j.efsa.2018.5430 https://europepmc.org/articles/PMC7009402 https://doi.org/10.2903/j.efsa.2018.5430 http://europepmc.org/abstract/MED/…	Yes	2.3.4.4b	2.3.2.1c	N/A											N/A			English		Yes - primary research	Report			Does not address any of the research questions (exclude)
1007	Nguyen, et al, 2021, Genetic Characterization and Pathogenesis of Three Novel Reassortant H5N2 Viruses in South Korea, 2018, Viruses. DOI: 10.3390/v13112192. URL:https://www.mdpi.com/1999-4915/13/11/2192/pdf?version=1635850411 https://doi.org/10.3390/v13112192 http://europepmc.org/abstract/MED/34834997 https://europepmc.org/articles/PMC8619638 https://europepmc.org/articles/PMC8619638?pdf=render	No
1008	El-Moeid, et al, 2021, Discrepancies in the efficacy of H5 inactivated avian influenza vaccines in specific-pathogen-free chickens against challenge with the Egyptian H5N8 clade 2.3.4.4 Group B virus isolated in 2018, Veterinary world. DOI: 10.14202/vetworld.2021.2131-2141. URL:https://europepmc.org/articles/PMC8448630?pdf=render http://europepmc.org/abstract/MED/34566331 https://europepmc.org/ar…	Yes	2.3.4.4b					H5N8											English		Yes - primary research	Peer-reviewed journal article			Does not address any of the research questions (exclude)
1009	=European Food, et al, 2019, Avian influenza overview November 2018 - February 2019, EFSA journal.European Food Safety Authority. DOI: 10.2903/j.efsa.2019.5664. URL:http://europepmc.org/abstract/MED/32626274 https://europepmc.org/articles/PMC7009136?pdf=render https://doi.org/10.2903/j.efsa.2019.5664 https://efsa.onlinelibrary.wiley.com/doi/pdfdirect/10.2903/j.efsa.2019.5664 https://europepmc.org…	No
1010	Tran, et al, 2020, The Presence of Poultry Influenza Strains in Two Live Bird Markets near the East-West Boundary of Vietnam, BioMed research international. DOI: 10.1155/2020/1487651. URL:https://downloads.hindawi.com/journals/bmri/2020/1487651.pdf https://europepmc.org/articles/PMC7293723 http://europepmc.org/abstract/MED/32566655 https://europepmc.org/articles/PMC7293723?pdf=render https://doi.…	Yes	2.3.4.4b				H5N6												English		Yes - primary research	Peer-reviewed journal article			Does not address any of the research questions (exclude)
1012	Nuñez, et al, 2021, Next-Generation Computationally Designed Influenza Hemagglutinin Vaccines Protect against H5Nx Virus Infections, Pathogens (Basel, Switzerland). DOI: 10.3390/pathogens10111352. URL:https://doi.org/10.3390/pathogens10111352 https://europepmc.org/articles/PMC8625041 https://www.mdpi.com/2076-0817/10/11/1352/pdf?version=1636384462 https://europepmc.org/articles/PMC8625041?pdf=ren…	No
1013	King, et al, 2020, Rapid multiplex MinION nanopore sequencing workflow for Influenza A viruses, BMC infectious diseases. DOI: 10.1186/s12879-020-05367-y. URL:https://europepmc.org/articles/PMC7468549?pdf=render https://bmcinfectdis.biomedcentral.com/track/pdf/10.1186/s12879-020-05367-y https://doi.org/10.1186/s12879-020-05367-y http://europepmc.org/abstract/MED/32883215 https://europepmc.org/arti…	No
1014	Bi, et al, 2020, Dominant subtype switch in avian influenza viruses during 2016-2019 in China, Nature communications. DOI: 10.1038/s41467-020-19671-3. URL:https://doi.org/10.1038/s41467-020-19671-3 https://europepmc.org/articles/PMC7679419 https://europepmc.org/articles/PMC7679419?pdf=render http://europepmc.org/abstract/MED/33219213 https://www.nature.com/articles/s41467-020-19671-3.pdf	Yes	2.3.4.4b	2.3.2.1c			H5N6	H5N8	H5N2								H5N1		English		Yes - primary research	Peer-reviewed journal article			Does not address any of the research questions (exclude)
1015	Li, et al, 2020, Co-circulation of both low and highly pathogenic avian influenza H5 viruses in current poultry epidemics in Taiwan, Virus evolution. DOI: 10.1093/ve/veaa037. URL:https://doi.org/10.1093/ve/veaa037 https://academic.oup.com/ve/advance-article-pdf/doi/10.1093/ve/veaa037/33182971/veaa037.pdf http://europepmc.org/abstract/MED/32661493 https://europepmc.org/articles/PMC7326300 https://…	No
1016	Hegazy, et al, 2021, The potency of newly development H5N8 and H9N2 avian influenza vaccines against the isolated strains in laying hens from Egypt during 2019, Saudi journal of biological sciences. DOI: 10.1016/j.sjbs.2021.05.049. URL:http://europepmc.org/abstract/MED/34466109 https://doi.org/10.1016/j.sjbs.2021.05.049 https://europepmc.org/articles/PMC8381005 https://europepmc.org/articles/PMC8…	No
1019	Dey, et al, 2023, Immune Control of Avian Influenza Virus Infection and Its Vaccine Development, Vaccines. DOI: 10.3390/vaccines11030593. URL:https://europepmc.org/articles/PMC10058720?pdf=render http://europepmc.org/abstract/MED/36992177 https://europepmc.org/articles/PMC10058720 https://doi.org/10.3390/vaccines11030593 https://www.mdpi.com/2076-393X/11/3/593/pdf?version=1679370095	No
1020	=European Food, et al, 2018, Avian influenza overview February - May 2018, EFSA journal.European Food Safety Authority. DOI: 10.2903/j.efsa.2018.5358. URL:https://efsa.onlinelibrary.wiley.com/doi/pdfdirect/10.2903/j.efsa.2018.5358 http://europepmc.org/abstract/MED/32625951 https://europepmc.org/articles/PMC7009712 https://doi.org/10.2903/j.efsa.2018.5358 https://europepmc.org/articles/PMC7009712?…	Yes	2.3.4.4b	2.3.2.1c	N/A											N/A			English		No - non-primary research		Other non-primary research (e.g., letter to the editor, commentary)	report	1
1021	Yin, et al, 2021, Genetic and biological properties of H7N9 avian influenza viruses detected after application of the H7N9 poultry vaccine in China, PLoS pathogens. DOI: 10.1371/journal.ppat.1009561. URL:https://europepmc.org/articles/PMC8104392?pdf=render http://europepmc.org/abstract/MED/33905456 https://doi.org/10.1371/journal.ppat.1009561 https://journals.plos.org/plospathogens/article/file?i…	No
1022	González Aparicio, et al, 2022, A Virus Is a Community: Diversity within Negative-Sense RNA Virus Populations, Microbiology and molecular biology reviews : MMBR. DOI: 10.1128/mmbr.00086-21. URL:https://europepmc.org/articles/PMC9491172?pdf=render https://www.ncbi.nlm.nih.gov/pmc/articles/PMC9491172 http://europepmc.org/abstract/MED/35658541 https://europepmc.org/articles/PMC9491172 https://doi.or…	No
1023	Nagy, et al, 2021, A universal RT-qPCR assay for "One Health" detection of influenza A viruses, PloS one. DOI: 10.1371/journal.pone.0244669. URL:http://europepmc.org/abstract/MED/33471840 https://europepmc.org/articles/PMC7817021?pdf=render https://doi.org/10.1371/journal.pone.0244669 https://journals.plos.org/plosone/article/file?id=10.1371/journal.pone.0244669&type=printable https://europepmc.o…	No
1027	Antigua, et al, 2019, The Emergence and Decennary Distribution of Clade 2.3.4.4 HPAI H5Nx, Microorganisms. DOI: 10.3390/microorganisms7060156. URL:http://europepmc.org/abstract/MED/31146461 https://europepmc.org/articles/PMC6616411?pdf=render https://europepmc.org/articles/PMC6616411 https://doi.org/10.3390/microorganisms7060156 https://www.mdpi.com/2076-2607/7/6/156/pdf	Yes	2.3.4.4b	2.3.2.1c	N/A											N/A			English		No - non-primary research		Narrative review		1
1028	Lycett, et al, 2020, Genesis and spread of multiple reassortants during the 2016/2017 H5 avian influenza epidemic in Eurasia, Proceedings of the National Academy of Sciences of the United States of America. DOI: 10.1073/pnas.2001813117. URL:https://doi.org/10.1073/pnas.2001813117 https://europepmc.org/articles/PMC7456104?pdf=render https://www.pnas.org/content/pnas/117/34/20814.full.pdf http://eu…	No
1030	Criado, et al, 2020, Cross-Protection by Inactivated H5 Prepandemic Vaccine Seed Strains against Diverse Goose/Guangdong Lineage H5N1 Highly Pathogenic Avian Influenza Viruses, Journal of virology. DOI: 10.1128/jvi.00720-20. URL:http://europepmc.org/abstract/MED/32999029 https://doi.org/10.1128/jvi.00720-20 https://doi.org/10.1128/JVI.00720-20 https://europepmc.org/articles/PMC7925181?pdf=render …	No
1031	Guyonnet, et al, 2020, Are current avian influenza vaccines a solution for smallholder poultry farmers?, Gates open research. DOI: 10.12688/gatesopenres.13171.1. URL:http://europepmc.org/abstract/MED/33145481 https://europepmc.org/articles/PMC7578560?pdf=render https://doi.org/10.12688/gatesopenres.13171.1 https://europepmc.org/articles/PMC7578560 https://gatesopenresearch.org/articles/4-122/v1/p…	No
1032	Kandeil, et al, 2017, Genetic characterization of highly pathogenic avian influenza A H5N8 viruses isolated from wild birds in Egypt, The Journal of general virology. DOI: 10.1099/jgv.0.000847. URL:http://europepmc.org/abstract/MED/28721841 https://doi.org/10.1099/jgv.0.000847 https://europepmc.org/articles/PMC5817258 https://europepmc.org/articles/PMC5817258?pdf=render	Yes		2.3.2.1c													H5N1		English		Yes - primary research	Peer-reviewed journal article			Does not address any of the research questions (exclude)
1033	Mostafa, et al, 2018, Zoonotic Potential of Influenza A Viruses: A Comprehensive Overview, Viruses. DOI: 10.3390/v10090497. URL:https://doi.org/10.3390/v10090497 http://europepmc.org/abstract/MED/30217093 https://europepmc.org/articles/PMC6165440?pdf=render https://europepmc.org/articles/PMC6165440 https://www.mdpi.com/1999-4915/10/9/497/pdf?version=1537406533	Yes	2.3.4.4b	2.3.2.1c	N/A											N/A			English		No - non-primary research		Narrative review		1
1034	=EFSA Panel on Animal Health and Welfare (AHAW), et al, 2017, Avian influenza, EFSA journal.European Food Safety Authority. DOI: 10.2903/j.efsa.2017.4991. URL:https://europepmc.org/articles/PMC7009867?pdf=render https://europepmc.org/articles/PMC7009867 https://efsa.onlinelibrary.wiley.com/doi/pdfdirect/10.2903/j.efsa.2017.4991 http://europepmc.org/abstract/MED/32625288 https://doi.org/10.2903/j.…	Yes	2.3.4.4b	2.3.2.1c	N/A											N/A			English		No - non-primary research		Other non-primary research (e.g., letter to the editor, commentary)	Scientific opinion	1
1035	Poen, et al, 2016, Lack of virological and serological evidence for continued circulation of highly pathogenic avian influenza H5N8 virus in wild birds in the Netherlands, 14 November 2014 to 31 January 2016, Euro surveillance : bulletin Europeen sur les maladies transmissibles = European communicable disease bulletin. DOI: 10.2807/1560-7917.es.2016.21.38.30349. URL:https://europepmc.org/articles…	No
1036	=European Food, et al, 2017, Avian influenza overview October 2016-August 2017, EFSA journal.European Food Safety Authority. DOI: 10.2903/j.efsa.2017.5018. URL:http://europepmc.org/abstract/MED/32625308 https://europepmc.org/articles/PMC7009863 https://efsa.onlinelibrary.wiley.com/doi/pdfdirect/10.2903/j.efsa.2017.5018 https://doi.org/10.2903/j.efsa.2017.5018 https://europepmc.org/articles/PMC700…	Yes	2.3.4.4b	2.3.2.1c	N/A											N/A			English		No - non-primary research		Other non-primary research (e.g., letter to the editor, commentary)	report	1
1051	Phan, et al, 2023, Plant crude extracts containing oligomeric hemagglutinins protect chickens against highly Pathogenic Avian Influenza Virus after one dose of immunization, Veterinary research communications. DOI: 10.1007/s11259-022-09942-3. URL:https://europepmc.org/articles/PMC9145123?pdf=render https://doi.org/10.1007/s11259-022-09942-3 https://europepmc.org/articles/PMC9145123 https://link.s…	Yes		2.3.2.1c													H5N1		English		Yes - primary research	Peer-reviewed journal article			Does not address any of the research questions (exclude)
1060	Potdar, et al, 2022, Identification of Human Case of Avian Influenza A(H5N1) Infection, India, Emerging infectious diseases. DOI: 10.3201/eid2806.212246. URL:https://europepmc.org/articles/PMC9155886 https://wwwnc.cdc.gov/eid/article/28/6/pdfs/21-2246.pdf https://europepmc.org/articles/PMC9155886?pdf=render http://europepmc.org/abstract/MED/35608874 https://doi.org/10.3201/eid2806.212246	No
1062	Karamendin, et al, 2020, A Highly Pathogenic H5N1 Influenza A Virus Isolated from a Flamingo on the Caspian Sea Shore, Microbiology resource announcements. DOI: 10.1128/mra.00508-20. URL:https://doi.org/10.1128/mra.00508-20 https://europepmc.org/articles/PMC7516138?pdf=render https://doi.org/10.1128/MRA.00508-20 http://europepmc.org/abstract/MED/32972927 https://europepmc.org/articles/PMC7516138	Yes		2.3.2.1c													H5N1		English		Yes - primary research	Short communications			Does not address any of the research questions (exclude)
1065	Le, et al, 2020, Development of a Multiplex RT-qPCR for the Detection of Different Clades of Avian Influenza in Poultry, Viruses. DOI: 10.3390/v12010100. URL:https://europepmc.org/articles/PMC7019278 https://www.mdpi.com/1999-4915/12/1/100/pdf?version=1579089211 http://europepmc.org/abstract/MED/31952218 https://europepmc.org/articles/PMC7019278?pdf=render https://doi.org/10.3390/v12010100	No
1068	Le, et al, 2021, Reassortant Highly Pathogenic H5N6 Avian Influenza Virus Containing Low Pathogenic Viral Genes in a Local Live Poultry Market, Vietnam, Current microbiology. DOI: 10.1007/s00284-021-02661-z. URL:https://doi.org/10.1007/s00284-021-02661-z https://europepmc.org/articles/PMC8486720?pdf=render http://europepmc.org/abstract/MED/34546415 https://europepmc.org/articles/PMC8486720 https:…	No
1070	Badra, et al, 2023, State and situation of avian influenza in the Eastern Mediterranean Region, Influenza and other respiratory viruses. DOI: 10.1111/irv.13137. URL:https://europepmc.org/articles/PMC10123394?pdf=render http://europepmc.org/abstract/MED/37102060 https://doi.org/10.1111/irv.13137 https://europepmc.org/articles/PMC10123394 https://onlinelibrary.wiley.com/doi/pdfdirect/10.1111/irv.13…	No
1075	An, et al, 2023, Engineering an Optimal Y280-Lineage H9N2 Vaccine Strain by Tuning PB2 Activity, International journal of molecular sciences. DOI: 10.3390/ijms24108840. URL:http://europepmc.org/abstract/MED/37240186 https://doi.org/10.3390/ijms24108840 https://europepmc.org/articles/PMC10218604 https://europepmc.org/articles/PMC10218604?pdf=render	No
1081	Park, et al, 2023, Chimeric H5 influenza virus-like particle vaccine elicits broader cross-clade antibody responses in chickens than in ducks, Frontiers in veterinary science. DOI: 10.3389/fvets.2023.1158233. URL:http://europepmc.org/abstract/MED/37396994 https://europepmc.org/articles/PMC10310301?pdf=render https://doi.org/10.3389/fvets.2023.1158233 https://europepmc.org/articles/PMC10310301 htt…	No
1084	Islam, et al, 2023, Epidemiology and molecular characterization of avian influenza A viruses H5N1 and H3N8 subtypes in poultry farms and live bird markets in Bangladesh, Scientific reports. DOI: 10.1038/s41598-023-33814-8. URL:http://europepmc.org/abstract/MED/37193732 https://doi.org/10.1038/s41598-023-33814-8 https://europepmc.org/articles/PMC10188517 https://europepmc.org/articles/PMC10188517?…	No
1093	Saito, et al, 2022, Genetic Diversity of the Hemagglutinin Genes of Influenza a Virus in Asian Swine Populations, Viruses. DOI: 10.3390/v14040747. URL:https://doi.org/10.3390/v14040747 http://europepmc.org/abstract/MED/35458477 https://www.mdpi.com/1999-4915/14/4/747/pdf?version=1649418603 https://europepmc.org/articles/PMC9032595 https://europepmc.org/articles/PMC9032595?pdf=render	Yes		2.3.2.1c												N/A			English		No - non-primary research		Narrative review		1
1095	Ho, et al, 2021, Effects of Size and Surface Properties of Nanodiamonds on the Immunogenicity of Plant-Based H5 Protein of A/H5N1 Virus in Mice, Nanomaterials (Basel, Switzerland). DOI: 10.3390/nano11061597. URL:https://europepmc.org/articles/PMC8234943?pdf=render https://www.mdpi.com/2079-4991/11/6/1597/pdf?version=1624256885 https://europepmc.org/articles/PMC8234943 https://doi.org/10.3390/nano…	Yes		2.3.2.1c													H5N1		English		Yes - primary research	Peer-reviewed journal article			Does not address any of the research questions (exclude)
1096	Fusaro, et al, 2019, Disentangling the role of Africa in the global spread of H5 highly pathogenic avian influenza, Nature communications. DOI: 10.1038/s41467-019-13287-y. URL:http://europepmc.org/abstract/MED/31757953 https://doi.org/10.1038/s41467-019-13287-y https://europepmc.org/articles/PMC6874648 https://europepmc.org/articles/PMC6874648?pdf=render	Yes	2.3.4.4b	2.3.2.1c				H5N8									H5N1		English		Yes - primary research	Peer-reviewed journal article			Does not address any of the research questions (exclude)
1103	Sun, et al, 2023, High activity levels of avian influenza upwards 2018-2022: A global epidemiological overview of fowl and human infections, One health (Amsterdam, Netherlands). DOI: 10.1016/j.onehlt.2023.100511. URL:http://europepmc.org/abstract/MED/37363261 https://doi.org/10.1016/j.onehlt.2023.100511 https://europepmc.org/articles/PMC10288038 https://europepmc.org/articles/PMC10288038?pdf=rend…	Yes		2.3.2.1c													H5N1		English		Yes - primary research	Peer-reviewed journal article			Does not address any of the research questions (exclude)
1106	Durairaj, et al, 2022, Cysteamine-Gold Coated Carboxylated Fluorescent Nanoparticle Mediated Point-of-Care Dual-Modality Detection of the H5N1 Pathogenic Virus, International journal of molecular sciences. DOI: 10.3390/ijms23147957. URL:http://europepmc.org/abstract/MED/35887315 https://www.mdpi.com/1422-0067/23/14/7957/pdf?version=1658240252 https://europepmc.org/articles/PMC9320457?pdf=render h…	No
1107	Tahmo, et al, 2023, An epidemiological synthesis of emerging and re-emerging zoonotic disease threats in Cameroon, 2000-2022: a systematic review, IJID regions. DOI: 10.1016/j.ijregi.2022.12.001. URL:http://europepmc.org/abstract/MED/37009575 https://doi.org/10.1016/j.ijregi.2022.12.001 https://europepmc.org/articles/PMC10050484 https://europepmc.org/articles/PMC10050484?pdf=render	Yes		2.3.2.1c												N/A			English		No - non-primary research		Systematic review		1
1109	Zhang, et al, 2021, Detection of novel reassortant H9N2 avian influenza viruses in wild birds in Jiangxi Province, China, Veterinary medicine and science. DOI: 10.1002/vms3.391. URL:https://onlinelibrary.wiley.com/doi/pdfdirect/10.1002/vms3.391 https://doi.org/10.1002/vms3.391 https://europepmc.org/articles/PMC8136960?pdf=render http://europepmc.org/abstract/MED/33655656 https://europepmc.org/art…	No
1111	Jeong, et al, 2021, Highly Pathogenic Avian Influenza Clade 2.3.4.4 Subtype H5N6 Viruses Isolated from Wild Whooper Swans, Mongolia, 2020, Emerging infectious diseases. DOI: 10.3201/eid2704.203859. URL:https://doi.org/10.3201/eid2704.203859 https://europepmc.org/articles/PMC8007304 http://europepmc.org/abstract/MED/33754986 https://europepmc.org/articles/PMC8007304?pdf=render https://wwwnc.cdc.go…	No
1115	Thi Nguyen, et al, 2018, Antigenic characterization of highly pathogenic avian influenza A(H5N1) viruses with chicken and ferret antisera reveals clade-dependent variation in hemagglutination inhibition profiles, Emerging microbes & infections. DOI: 10.1038/s41426-018-0100-7. URL:https://europepmc.org/articles/PMC5981457 https://www.tandfonline.com/doi/pdf/10.1038/s41426-018-0100-7?needAccess=tru…	Yes		2.3.2.1c													H5N1		English		Yes - primary research	Peer-reviewed journal article			Does not address any of the research questions (exclude)
1116	Levine, et al, 2019, Heterologous prime-boost with A(H5N1) pandemic influenza vaccines induces broader cross-clade antibody responses than homologous prime-boost, NPJ vaccines. DOI: 10.1038/s41541-019-0114-8. URL:https://europepmc.org/articles/PMC6541649?pdf=render https://www.nature.com/articles/s41541-019-0114-8.pdf https://europepmc.org/articles/PMC6541649 https://doi.org/10.1038/s41541-019-01…	Yes		2.3.2.1c															English		Yes - primary research	Peer-reviewed journal article			Does not address any of the research questions (exclude)
1117	An, et al, 2020, Improvement of PR8-Derived Recombinant Clade 2.3.4.4c H5N6 Vaccine Strains by Optimization of Internal Genes and H103Y Mutation of Hemagglutinin, Vaccines. DOI: 10.3390/vaccines8040781. URL:https://europepmc.org/articles/PMC7766170?pdf=render https://doi.org/10.3390/vaccines8040781 https://europepmc.org/articles/PMC7766170 https://www.mdpi.com/2076-393X/8/4/781/pdf?version=160856…	No
1120	Dharmayanti, et al, 2020, Vaccine Efficacy on the Novel Reassortant H9N2 Virus in Indonesia, Vaccines. DOI: 10.3390/vaccines8030449. URL:https://europepmc.org/articles/PMC7565121 https://www.mdpi.com/2076-393X/8/3/449/pdf http://europepmc.org/abstract/MED/32785201 https://europepmc.org/articles/PMC7565121?pdf=render https://doi.org/10.3390/vaccines8030449	No
1128	Kok, et al, 2021, Cross-Reactivity Conferred by Homologous and Heterologous Prime-Boost A/H5 Influenza Vaccination Strategies in Humans: A Literature Review, Vaccines. DOI: 10.3390/vaccines9121465. URL:https://www.mdpi.com/2076-393X/9/12/1465/pdf?version=1639384565 http://europepmc.org/abstract/MED/34960210 https://europepmc.org/articles/PMC8708856 https://doi.org/10.3390/vaccines9121465 https://…	No
1136	Wang, et al, 2021, The Epidemiology, Virology, and Pathogenicity of Human Infections with Avian Influenza Viruses, Cold Spring Harbor perspectives in medicine. DOI: 10.1101/cshperspect.a038620. URL:http://europepmc.org/abstract/MED/31964651 https://doi.org/10.1101/cshperspect.a038620 https://europepmc.org/articles/PMC8015695?pdf=render http://perspectivesinmedicine.cshlp.org/content/11/4/a038620.…	Yes		2.3.2.1c												N/A			English		No - non-primary research		Narrative review		1
1137	Oluwayelu, et al, 2020, Re-emergence of Highly Pathogenic Avian Influenza H5N1 in Nigeria, 2014-2016: Role of Social Network and Value Chain Forces in Interstate Transmission, Virologica Sinica. DOI: 10.1007/s12250-020-00201-w. URL:https://www.ncbi.nlm.nih.gov/pmc/articles/PMC7462950 http://europepmc.org/abstract/MED/32236814 https://doi.org/10.1007/s12250-020-00201-w https://europepmc.org/articl…	No
1143	Mumu, et al, 2021, Pathology of an outbreak of highly pathogenic avian influenza A(H5N1) virus of clade 2.3.2.1a in turkeys in Bangladesh, Journal of veterinary diagnostic investigation : official publication of the American Association of Veterinary Laboratory Diagnosticians, Inc. DOI: 10.1177/1040638720965540. URL:http://europepmc.org/abstract/MED/33054595 https://europepmc.org/articles/PMC7758…	No
1147	Chowdhury, et al, 2019, The Pattern of Highly Pathogenic Avian Influenza H5N1 Outbreaks in South Asia, Tropical medicine and infectious disease. DOI: 10.3390/tropicalmed4040138. URL:https://europepmc.org/articles/PMC6958390 http://europepmc.org/abstract/MED/31783701 https://doi.org/10.3390/tropicalmed4040138 https://europepmc.org/articles/PMC6958390?pdf=render https://www.mdpi.com/2414-6366/4/4/1…	No
1159	Han, et al, 2019, Phylogenetic Clustering by Linear Integer Programming (PhyCLIP), Molecular biology and evolution. DOI: 10.1093/molbev/msz053. URL:http://europepmc.org/abstract/MED/30854550 https://doi.org/10.1093/molbev/msz053 https://europepmc.org/articles/PMC6573476 https://europepmc.org/articles/PMC6573476?pdf=render	No
1161	Zecchin, et al, 2017, Influenza A(H9N2) Virus, Burkina Faso, Emerging infectious diseases. DOI: 10.3201/eid2312.171294. URL:https://wwwnc.cdc.gov/eid/article/23/12/pdfs/17-1294.pdf http://europepmc.org/abstract/MED/28980894 https://doi.org/10.3201/eid2312.171294 https://europepmc.org/articles/PMC5708222 https://europepmc.org/articles/PMC5708222?pdf=render	No
1164	Kalonda, et al, 2021, Influenza A and D Viruses in Non-Human Mammalian Hosts in Africa: A Systematic Review and Meta-Analysis, Viruses. DOI: 10.3390/v13122411. URL:https://doi.org/10.3390/v13122411 https://europepmc.org/articles/PMC8706448?pdf=render http://europepmc.org/abstract/MED/34960680 https://europepmc.org/articles/PMC8706448 https://www.mdpi.com/1999-4915/13/12/2411/pdf?version=1638435105	Yes		2.3.2.1c												N/A			English		No - non-primary research		Systematic review		1
1165	Mon, et al, 2021, Longitudinal Analysis of Influenza A(H5) Sero-Surveillance in Myanmar Ducks, 2006-2019, Microorganisms. DOI: 10.3390/microorganisms9102114. URL:https://doi.org/10.3390/microorganisms9102114 https://europepmc.org/articles/PMC8540498?pdf=render https://europepmc.org/articles/PMC8540498 http://europepmc.org/abstract/MED/34683435 https://www.mdpi.com/2076-2607/9/10/2114/pdf?version=…	No
1168	Chu, et al, 2023, Respiratory Viruses and Virus-like Particle Vaccine Development: How Far Have We Advanced?, Viruses. DOI: 10.3390/v15020392. URL:http://europepmc.org/abstract/MED/36851606 https://europepmc.org/articles/PMC9965150?pdf=render https://www.mdpi.com/1999-4915/15/2/392/pdf?version=1675071886 https://doi.org/10.3390/v15020392 https://europepmc.org/articles/PMC9965150	No
1171	Li, et al, 2020, Phylogeography of Highly Pathogenic H5 Avian Influenza Viruses in China, Virologica Sinica. DOI: 10.1007/s12250-020-00193-7. URL:http://europepmc.org/abstract/MED/32385724 https://doi.org/10.1007/s12250-020-00193-7 https://europepmc.org/articles/PMC7736388?pdf=render https://link.springer.com/content/pdf/10.1007/s12250-020-00193-7.pdf https://europepmc.org/articles/PMC7736388	No
1172	Monne, et al, 2015, Highly Pathogenic Avian Influenza A(H5N1) Virus in Poultry, Nigeria, 2015, Emerging infectious diseases. DOI: 10.3201/eid2107.150421. URL:http://europepmc.org/abstract/MED/26079193 https://europepmc.org/articles/PMC4480409?pdf=render https://europepmc.org/articles/PMC4480409 https://doi.org/10.3201/eid2107.150421 https://wwwnc.cdc.gov/eid/article/21/7/pdfs/15-0421.pdf	Yes		2.3.2.1c													H5N1		English		Yes - primary research	Letter to editor			Does not address any of the research questions (exclude)
1173	Burke, et al, 2018, Use of Influenza Risk Assessment Tool for Prepandemic Preparedness, Emerging infectious diseases. DOI: 10.3201/eid2403.171852. URL:https://doi.org/10.3201/eid2403.171852 https://europepmc.org/articles/PMC5823356 https://wwwnc.cdc.gov/eid/article/24/3/pdfs/17-1852.pdf http://europepmc.org/abstract/MED/29460739 https://europepmc.org/articles/PMC5823356?pdf=render	Yes		2.3.2.1c												N/A			English		Yes - primary research	Peer-reviewed journal article			Does not address any of the research questions (exclude)
1179	Matilda, et al, 2019, Molecular and serological prevalence of influenza A viruses in poultry and poultry farmers in the Ashanti region, Ghana, Infection ecology & epidemiology. DOI: 10.1080/20008686.2019.1698904. URL:http://europepmc.org/abstract/MED/32002146 https://www.tandfonline.com/doi/pdf/10.1080/20008686.2019.1698904?needAccess=true https://doi.org/10.1080/20008686.2019.1698904 https://eur…	No
1181	Nagarajan, et al, 2017, Novel Reassortant Highly Pathogenic Avian Influenza (H5N8) Virus in Zoos, India, Emerging infectious diseases. DOI: 10.3201/eid2304.161886. URL:http://europepmc.org/abstract/MED/28117031 https://doi.org/10.3201/eid2304.161886 https://europepmc.org/articles/PMC5367432 https://europepmc.org/articles/PMC5367432?pdf=render	No
1182	Yeo, et al, 2022, Emergence of a Novel Reassortant H5N3 Avian Influenza Virus in Korean Mallard Ducks in 2018, Intervirology. DOI: 10.1159/000517057. URL:http://europepmc.org/abstract/MED/34438407 https://www.karger.com/Article/Pdf/517057 https://doi.org/10.1159/000517057 https://europepmc.org/articles/PMC8820440	No
1184	Le, et al, 2014, Evolutionary dynamics of highly pathogenic avian influenza A/H5N1 HA clades and vaccine implementation in Vietnam, Clinical and experimental vaccine research. DOI: 10.7774/cevr.2014.3.2.117. URL:https://europepmc.org/articles/PMC4083063 http://europepmc.org/abstract/MED/25003084 https://www.ncbi.nlm.nih.gov/pmc/articles/pmid/25003084/?tool=EBI https://europepmc.org/articles/PMC40…	Yes		2.3.2.1c												N/A			English		No - non-primary research		Narrative review		1
1188	Phan, et al, 2020, Immunization with Plant-Derived Multimeric H5 Hemagglutinins Protect Chicken against Highly Pathogenic Avian Influenza Virus H5N1, Vaccines. DOI: 10.3390/vaccines8040593. URL:https://doi.org/10.3390/vaccines8040593 https://www.mdpi.com/2076-393X/8/4/593/pdf?version=1603450864 https://europepmc.org/articles/PMC7712794?pdf=render https://europepmc.org/articles/PMC7712794 http://e…	No
1191	Maurer-Stroh, et al, 2014, Potential human adaptation mutation of influenza A(H5N1) virus, Canada, Emerging infectious diseases. DOI: 10.3201/eid2009.140240. URL:http://europepmc.org/abstract/MED/25153690 https://doi.org/10.3201/eid2009.140240 https://europepmc.org/articles/PMC4178386 https://europepmc.org/articles/PMC4178386?pdf=render	No
1192	Nguyen, et al, 2017, Rapid and broad detection of H5 hemagglutinin by an immunochromatographic kit using novel monoclonal antibody against highly pathogenic avian influenza virus belonging to the genetic clade 2.3.4.4, PloS one. DOI: 10.1371/journal.pone.0182228. URL:https://europepmc.org/articles/PMC5546692 https://journals.plos.org/plosone/article/file?id=10.1371/journal.pone.0182228&type=print…	No
1193	Tasiame, et al, 2020, Outbreak of highly pathogenic avian influenza in Ghana, 2015: degree of losses and outcomes of time-course outbreak management, Epidemiology and infection. DOI: 10.1017/s095026882000045x. URL:https://www.cambridge.org/core/services/aop-cambridge-core/content/view/DEF2A7568C3F7D0C19204CD21BEFD3D4/S095026882000045Xa.pdf/div-class-title-outbreak-of-highly-pathogenic-avian-influ…	Yes		2.3.2.1c													H5N1		English		Yes - primary research	Peer-reviewed journal article			Does not address any of the research questions (exclude)
1203	Kalaiyarasu, et al, 2020, Elicitation of Highly Pathogenic Avian Influenza H5N1 M2e and HA2-Specific Humoral and Cell-Mediated Immune Response in Chicken Following Immunization With Recombinant M2e-HA2 Fusion Protein, Frontiers in veterinary science. DOI: 10.3389/fvets.2020.571999. URL:https://www.frontiersin.org/articles/10.3389/fvets.2020.571999/pdf https://europepmc.org/articles/PMC7892607 htt…	No
1204	Farah, et al, 2018, Containment of Highly Pathogenic Avian Influenza A(H5N1) Virus, Lebanon, 20161, Emerging infectious diseases. DOI: 10.3201/eid2402.171276. URL:https://wwwnc.cdc.gov/eid/article/24/2/pdfs/17-1276.pdf https://doi.org/10.3201/eid2402.171276 https://europepmc.org/articles/PMC5782901 http://europepmc.org/abstract/MED/29350169 https://europepmc.org/articles/PMC5782901?pdf=render	Yes		2.3.2.1c													H5N1		English		Yes - primary research	Short communications			Does not address any of the research questions (exclude)
1209	Wille, et al, 2019, Serologic Evidence of Exposure to Highly Pathogenic Avian Influenza H5 Viruses in Migratory Shorebirds, Australia, Emerging infectious diseases. DOI: 10.3201/eid2510.190699. URL:https://doi.org/10.3201/eid2510.190699 http://europepmc.org/abstract/MED/31538564 https://wwwnc.cdc.gov/eid/article/25/10/pdfs/19-0699.pdf https://europepmc.org/articles/PMC6759277?pdf=render https://e…	No
1211	Smith, et al, 2015, Nomenclature updates resulting from the evolution of avian influenza A(H5) virus clades 2.1.3.2a, 2.2.1, and 2.3.4 during 2013-2014, Influenza and other respiratory viruses. DOI: 10.1111/irv.12324. URL:http://europepmc.org/abstract/MED/25966311 https://onlinelibrary.wiley.com/doi/pdfdirect/10.1111/irv.12324 https://europepmc.org/articles/PMC4548997?pdf=render https://europepmc…	No
1212	Wong, et al, 2015, Reassortant highly pathogenic influenza A(H5N6) virus in Laos, Emerging infectious diseases. DOI: 10.3201/eid2103.141488. URL:https://doi.org/10.3201/eid2103.141488 https://europepmc.org/articles/PMC4344285 http://europepmc.org/abstract/MED/25695754 https://europepmc.org/articles/PMC4344285?pdf=render https://wwwnc.cdc.gov/eid/article/21/3/pdfs/14-1488.pdf	No
1213	Zhang, et al, 2017, Multiplex one-step Real-time PCR by Taqman-MGB method for rapid detection of pan and H5 subtype avian influenza viruses, PloS one. DOI: 10.1371/journal.pone.0178634. URL:http://europepmc.org/abstract/MED/28575115 https://doi.org/10.1371/journal.pone.0178634 https://journals.plos.org/plosone/article/file?id=10.1371/journal.pone.0178634&type=printable https://europepmc.org/artic…	No
1214	Ma, et al, 2016, Novel Highly Pathogenic Avian H5 Influenza A Viruses in Live Poultry Markets, Wuxi City, China, 2013-2014, Open forum infectious diseases. DOI: 10.1093/ofid/ofw054. URL:https://europepmc.org/articles/PMC4866568 https://academic.oup.com/ofid/article-pdf/3/2/ofw054/17468072/ofw054.pdf http://europepmc.org/abstract/MED/27186580 https://doi.org/10.1093/ofid/ofw054 https://europepmc.o…	Yes		2.3.2.1c													H5N1		English		Yes - primary research	Peer-reviewed journal article			Does not address any of the research questions (exclude)
1215	Chen, et al, 2016, First documented case of avian influenza (H5N1) virus infection in a lion, Emerging microbes & infections. DOI: 10.1038/emi.2016.127. URL:https://europepmc.org/articles/PMC5180371 http://europepmc.org/abstract/MED/27999425 https://doi.org/10.1038/emi.2016.127 https://europepmc.org/articles/PMC5180371?pdf=render https://www.tandfonline.com/doi/pdf/10.1038/emi.2016.127?needAccess…	No
1216	Horwood, et al, 2018, Co-circulation of Influenza A H5, H7, and H9 Viruses and Co-infected Poultry in Live Bird Markets, Cambodia, Emerging infectious diseases. DOI: 10.3201/eid2402.171360. URL:https://wwwnc.cdc.gov/eid/article/24/2/pdfs/17-1360.pdf https://doi.org/10.3201/eid2402.171360 https://europepmc.org/articles/PMC5782910 http://europepmc.org/abstract/MED/29350140 https://europepmc.org/art…	No
1217	Suttie, et al, 2019, The evolution and genetic diversity of avian influenza A(H9N2) viruses in Cambodia, 2015 - 2016, PloS one. DOI: 10.1371/journal.pone.0225428. URL:https://journals.plos.org/plosone/article/file?id=10.1371/journal.pone.0225428&type=printable http://europepmc.org/abstract/MED/31815945 https://europepmc.org/articles/PMC6901181?pdf=render https://doi.org/10.1371/journal.pone.02254…	No
1218	Li, et al, 2017, Highly Pathogenic Avian Influenza A(H5N8) Virus in Wild Migratory Birds, Qinghai Lake, China, Emerging infectious diseases. DOI: 10.3201/eid2304.161866. URL:https://wwwnc.cdc.gov/eid/article/23/4/pdfs/16-1866.pdf http://europepmc.org/abstract/MED/28169827 https://europepmc.org/articles/PMC5367427 https://doi.org/10.3201/eid2304.161866 https://europepmc.org/articles/PMC5367427?pdf…	No
1219	Crevar, et al, 2015, Cocktail of H5N1 COBRA HA vaccines elicit protective antibodies against H5N1 viruses from multiple clades, Human vaccines & immunotherapeutics. DOI: 10.1080/21645515.2015.1012013. URL:https://www.tandfonline.com/doi/pdf/10.1080/21645515.2015.1012013?needAccess=true https://europepmc.org/articles/PMC4514363?pdf=render http://europepmc.org/abstract/MED/25671661 https://europepm…	No
1220	Peacock, et al, 2017, Variability in H9N2 haemagglutinin receptor-binding preference and the pH of fusion, Emerging microbes & infections. DOI: 10.1038/emi.2016.139. URL:https://doi.org/10.1038/emi.2016.139 https://europepmc.org/articles/PMC5378918 https://europepmc.org/articles/PMC5378918?pdf=render http://europepmc.org/abstract/MED/28325922 https://www.tandfonline.com/doi/pdf/10.1038/emi.2016.1…	No
1224	Shi, et al, 2020, Study on the Antiviral Activities and Hemagglutinin-Based Molecular Mechanism of Novel Chlorogenin 3-O-β-Chacotrioside Derivatives Against H5N1 Subtype Viruses, Viruses. DOI: 10.3390/v12030304. URL:https://europepmc.org/articles/PMC7150989?pdf=render http://europepmc.org/abstract/MED/32168921 https://doi.org/10.3390/v12030304 https://www.mdpi.com/1999-4915/12/3/304/pdf?version=1…	No
1225	Nuñez, et al, 2019, A review of H5Nx avian influenza viruses, Therapeutic advances in vaccines and immunotherapy. DOI: 10.1177/2515135518821625. URL:https://europepmc.org/articles/PMC6391539?pdf=render https://doi.org/10.1177/2515135518821625 https://europepmc.org/articles/PMC6391539 https://journals.sagepub.com/doi/pdf/10.1177/2515135518821625 http://europepmc.org/abstract/MED/30834359	No
1226	Huynh, et al, 2019, Individual and flock immunity responses of naïve ducks on smallholder farms after vaccination with H5N1 Avian Influenza vaccine: a study in a province of the Mekong Delta, Vietnam, PeerJ. DOI: 10.7717/peerj.6268. URL:https://europepmc.org/articles/PMC6339474?pdf=render http://europepmc.org/abstract/MED/30671307 https://peerj.com/articles/6268.pdf https://europepmc.org/articles…	No
1227	Liu, et al, 2016, A cationic liposome-DNA complexes adjuvant (JVRS-100) enhances the immunogenicity and cross-protective efficacy of pre-pandemic influenza A (H5N1) vaccine in ferrets, Virology. DOI: 10.1016/j.virol.2016.02.024. URL:http://europepmc.org/abstract/MED/26967975 https://doi.org/10.1016/j.virol.2016.02.024 https://europepmc.org/articles/PMC5796654 https://europepmc.org/articles/PMC579…	No
1228	Chen, et al, 2020, Biosafety risk assessment for production of candidate vaccine viruses to protect humans from zoonotic highly pathogenic avian influenza viruses, Influenza and other respiratory viruses. DOI: 10.1111/irv.12698. URL:https://europepmc.org/articles/PMC7040978 https://europepmc.org/articles/PMC7040978?pdf=render https://doi.org/10.1111/irv.12698 https://onlinelibrary.wiley.com/doi/p…	No
1230	Li, et al, 2018, Migratory Whooper Swans Cygnus cygnus Transmit H5N1 Virus between China and Mongolia: Combination Evidence from Satellite Tracking and Phylogenetics Analysis, Scientific reports. DOI: 10.1038/s41598-018-25291-1. URL:https://europepmc.org/articles/PMC5935751?pdf=render https://www.nature.com/articles/s41598-018-25291-1.pdf http://europepmc.org/abstract/MED/29728621 https://europep…	Yes		2.3.2.1c													H5N1		English		Yes - primary research	Peer-reviewed journal article			Does not address any of the research questions (exclude)
1231	Zhuang, et al, 2019, Diversity and distribution of type A influenza viruses: an updated panorama analysis based on protein sequences, Virology journal. DOI: 10.1186/s12985-019-1188-7. URL:https://europepmc.org/articles/PMC6595669 http://europepmc.org/abstract/MED/31242907 https://doi.org/10.1186/s12985-019-1188-7 https://virologyj.biomedcentral.com/track/pdf/10.1186/s12985-019-1188-7.pdf https://…	No
1232	de Vries, et al, 2015, Rapid Emergence of Highly Pathogenic Avian Influenza Subtypes from a Subtype H5N1 Hemagglutinin Variant, Emerging infectious diseases. DOI: 10.3201/eid2105.141927. URL:https://europepmc.org/articles/PMC4412238?pdf=render https://wwwnc.cdc.gov/eid/article/21/5/pdfs/14-1927.pdf http://europepmc.org/abstract/MED/25897518 https://europepmc.org/articles/PMC4412238 https://doi.or…	No
1233	Cui, et al, 2017, Phylogeny, Pathogenicity, and Transmission of H5N1 Avian Influenza Viruses in Chickens, Frontiers in cellular and infection microbiology. DOI: 10.3389/fcimb.2017.00328. URL:http://europepmc.org/abstract/MED/28770175 https://europepmc.org/articles/PMC5515836 https://www.frontiersin.org/articles/10.3389/fcimb.2017.00328/pdf https://europepmc.org/articles/PMC5515836?pdf=render http…	No
1234	Zhao, et al, 2018, Influence of Novel Highly Pathogenic Avian Influenza A (H5N1) Virus Infection on Migrating Whooper Swans Fecal Microbiota, Frontiers in cellular and infection microbiology. DOI: 10.3389/fcimb.2018.00046. URL:http://europepmc.org/abstract/MED/29520341 https://europepmc.org/articles/PMC5827414?pdf=render https://doi.org/10.3389/fcimb.2018.00046 https://europepmc.org/articles/PMC5…	No
1235	Barman, et al, 2017, Role of domestic ducks in the emergence of a new genotype of highly pathogenic H5N1 avian influenza A viruses in Bangladesh, Emerging microbes & infections. DOI: 10.1038/emi.2017.60. URL:https://www.tandfonline.com/doi/pdf/10.1038/emi.2017.60?needAccess=true https://europepmc.org/articles/PMC5583668 http://europepmc.org/abstract/MED/28790460 https://europepmc.org/articles/PMC…	No
1236	Dharmayanti, et al, 2018, Attenuation of highly pathogenic avian influenza A(H5N1) viruses in Indonesia following the reassortment and acquisition of genes from low pathogenicity avian influenza A virus progenitors, Emerging microbes & infections. DOI: 10.1038/s41426-018-0147-5. URL:http://europepmc.org/abstract/MED/30131494 https://doi.org/10.1038/s41426-018-0147-5 https://europepmc.org/articles…	No
1237	Anderson, et al, 2016, Novel Sequence-Based Mapping of Recently Emerging H5NX Influenza Viruses Reveals Pandemic Vaccine Candidates, PloS one. DOI: 10.1371/journal.pone.0160510. URL:https://europepmc.org/articles/PMC4975393 http://europepmc.org/abstract/MED/27494186 https://doi.org/10.1371/journal.pone.0160510 https://journals.plos.org/plosone/article/file?id=10.1371/journal.pone.0160510&type=pri…	No
1238	Alhaji, et al, 2017, Awareness and mitigation measures on highly pathogenic avian influenza in pastoral poultry flocks of North-central Nigeria: any challenging gap?, Veterinary medicine and science. DOI: 10.1002/vms3.67. URL:http://europepmc.org/abstract/MED/29067212 https://doi.org/10.1002/vms3.67 https://europepmc.org/articles/PMC5645842 https://europepmc.org/articles/PMC5645842?pdf=render	No
1239	=World Health Organization/World Organisation for Animal Health/Food and Agriculture Organization (WHO/OIE/FAO) H5N1 Evolution, et al, 2014, Revised and updated nomenclature for highly pathogenic avian influenza A (H5N1) viruses, Influenza and other respiratory viruses. DOI: 10.1111/irv.12230. URL:http://europepmc.org/abstract/MED/24483237 https://doi.org/10.1111/irv.12230 https://europepmc.org/a…	No
1240	Ilyicheva, et al, 2016, Fatal Cases of Seasonal Influenza in Russia in 2015-2016, PloS one. DOI: 10.1371/journal.pone.0165332. URL:http://europepmc.org/abstract/MED/27776172 https://europepmc.org/articles/PMC5077104?pdf=render https://doi.org/10.1371/journal.pone.0165332 https://journals.plos.org/plosone/article/file?id=10.1371/journal.pone.0165332&type=printable https://europepmc.org/articles/PM…	No
1241	Hui, et al, 2017, A clinical approach to the threat of emerging influenza viruses in the Asia-Pacific region, Respirology (Carlton, Vic.). DOI: 10.1111/resp.13114. URL:https://europepmc.org/articles/PMC7169066?pdf=render https://onlinelibrary.wiley.com/doi/pdfdirect/10.1111/resp.13114 https://europepmc.org/articles/PMC7169066 http://europepmc.org/abstract/MED/28677861 https://doi.org/10.1111/resp…	No
1242	Kamal, et al, 2015, Emergence of Highly Pathogenic Avian Influenza A(H5N1) Virus PB1-F2 Variants and Their Virulence in BALB/c Mice, Journal of virology. DOI: 10.1128/jvi.03137-14. URL:http://europepmc.org/abstract/MED/25787281 https://europepmc.org/articles/PMC4442455 https://europepmc.org/articles/PMC4442455?pdf=render https://doi.org/10.1128/jvi.03137-14 https://doi.org/10.1128/JVI.03137-14 ht…	No
1245	Chauhan, et al, 2020, Systematic Review of Important Viral Diseases in Africa in Light of the 'One Health' Concept, Pathogens (Basel, Switzerland). DOI: 10.3390/pathogens9040301. URL:https://europepmc.org/articles/PMC7238228?pdf=render https://europepmc.org/articles/PMC7238228 http://europepmc.org/abstract/MED/32325980 https://www.mdpi.com/2076-0817/9/4/301/pdf?version=1587375904 https://doi.org/…	Yes		2.3.2.1c												N/A			English		No - non-primary research		Systematic review		1

## Sheet: L2 excluded studies
Refid	Bibliography	Is this article on avian influenza clade 2.3.4.4b or 2.3.2.1c? Specify the hemagglutinin (H1-16) and neuraminidase (N1-9) nomenclature for the avian influenza isolated or studied in this article. Check all that apply and add as needed	Select clade (check all that apply): -> 2.3.4.4b	Select clade (check all that apply): -> 2.3.2.1c	-> H5N1	-> H5N6	-> H5N8	-> H5N2	-> H7N1	-> H5N5	-> H9N2	-> Fully Eurasian	-> Reassortment with North American lineages	-> Details unknown	-> H5N1	-> H9N2	-> H5N2	What language is the article published in?	Does this article describe primary research?	Select type of primary research:	What question(s) does this article address? Check all that apply -> The study is on animal-to-human transmissibility for avian influenza clade 2.3.4.4b or 2.3.2.1c	What question(s) does this article address? Check all that apply -> This study describes the epidemiological characteristics of human cases of avian influenza clade 2.3.4.4b or 2.3.2.1c	What question(s) does this article address? Check all that apply -> This study describes avian influenza clade 2.3.4.4b or 2.3.2.1c in animals and has outcomes related to adaptation, transmissibility, pathogenicity or virulence	What question(s) does this article address? Check all that apply -> This study describes avian influenza clade 2.3.4.4b or 2.3.2.1c in humans and has outcomes related to adaptation, transmissibility, pathogenicity, or virulence
6	Pantin-Jackwood, et al, 2023, Pathogenicity in Chickens and Turkeys of a 2021 United States H5N1 Highly Pathogenic Avian Influenza Clade 2.3.4.4b Wild Bird Virus Compared to Two Previous H5N8 Clade 2.3.4.4 Viruses, Viruses. DOI: 10.3390/v15112273. URL:#url#	Yes	2.3.4.4b		H5N1		H5N8							Details unknown				English	Yes - primary research	Peer-reviewed journal article			This study describes avian influenza clade 2.3.4.4b or 2.3.2.1c in animals and has outcomes related to adaptation, transmissibility, pathogenicity or virulence
7	Cruz, et al, 2023, Highly Pathogenic Avian Influenza A(H5N1) from Wild Birds, Poultry, and Mammals, Peru, Emerging infectious diseases. DOI: 10.3201/eid2912.230505. URL:#url#	Yes	2.3.4.4b		H5N1									Details unknown				English	Yes - primary research	Short communications			This study describes avian influenza clade 2.3.4.4b or 2.3.2.1c in animals and has outcomes related to adaptation, transmissibility, pathogenicity or virulence
8	Elsmo, et al, 2023, Highly Pathogenic Avian Influenza A(H5N1) Virus Clade 2.3.4.4b Infections in Wild Terrestrial Mammals, United States, 2022, Emerging infectious diseases. DOI: 10.3201/eid2912.230464. URL:#url#	Yes	2.3.4.4b		H5N1							Fully Eurasian						English	Yes - primary research	Peer-reviewed journal article			This study describes avian influenza clade 2.3.4.4b or 2.3.2.1c in animals and has outcomes related to adaptation, transmissibility, pathogenicity or virulence
13	Lagan, et al, 2023, Highly pathogenic avian influenza A(H5N1) virus infection in foxes with PB2-M535I identified as a novel mammalian adaptation, Northern Ireland, July 2023, Euro surveillance : bulletin Europeen sur les maladies transmissibles = European communicable disease bulletin. DOI: 10.2807/1560-7917.ES.2023.28.42.2300526. URL:#url#	Yes	2.3.4.4b		H5N1									Details unknown				English	Yes - primary research	Short communications			This study describes avian influenza clade 2.3.4.4b or 2.3.2.1c in animals and has outcomes related to adaptation, transmissibility, pathogenicity or virulence
14	Xie, et al, 2023, The episodic resurgence of highly pathogenic avian influenza H5 virus, Nature. DOI: 10.1038/s41586-023-06631-2. URL:#url#	Yes	2.3.4.4b		H5N1		H5N8							Details unknown				English	Yes - primary research	Peer-reviewed journal article			This study describes avian influenza clade 2.3.4.4b or 2.3.2.1c in animals and has outcomes related to adaptation, transmissibility, pathogenicity or virulence
15	Liang, et al, 2023, Characterization of high pathogenicity avian influenza H5Nx viruses from a wild harbor seal and red foxes in Denmark, 2021 and 2022, Influenza and other respiratory viruses. DOI: 10.1111/irv.13208. URL:#url#	Yes	2.3.4.4b		H5N1		H5N8							Details unknown				English	Yes - primary research	Short communications			This study describes avian influenza clade 2.3.4.4b or 2.3.2.1c in animals and has outcomes related to adaptation, transmissibility, pathogenicity or virulence
16	Gaide, et al, 2023, The feather epithelium contributes to the dissemination and ecology of clade 2.3.4.4b H5 high pathogenicity avian influenza viruses in ducks, Emerging microbes & infections. DOI: 10.1080/22221751.2023.2272644. URL:#url#	Yes	2.3.4.4b		H5N1		H5N8							Details unknown				English	Yes - primary research	Peer-reviewed journal article			This study describes avian influenza clade 2.3.4.4b or 2.3.2.1c in animals and has outcomes related to adaptation, transmissibility, pathogenicity or virulence
17	Chestakova, et al, 2023, High number of HPAI H5 virus infections and antibodies in wild carnivores in the Netherlands, 2020-2022, Emerging microbes & infections. DOI: 10.1080/22221751.2023.2270068. URL:#url#	Yes	2.3.4.4b		H5N1									Details unknown				English	Yes - primary research	Peer-reviewed journal article			This study describes avian influenza clade 2.3.4.4b or 2.3.2.1c in animals and has outcomes related to adaptation, transmissibility, pathogenicity or virulence
21	Ulloa, et al, 2023, Mass mortality event in South American sea lions (Otaria flavescens) correlated to highly pathogenic avian influenza (HPAI) H5N1 outbreak in Chile, The Veterinary quarterly. DOI: 10.1080/01652176.2023.2265173. URL:#url#	Yes	2.3.4.4b		H5N1									Details unknown				English	Yes - primary research	Peer-reviewed journal article			This study describes avian influenza clade 2.3.4.4b or 2.3.2.1c in animals and has outcomes related to adaptation, transmissibility, pathogenicity or virulence
22	Soda, et al, 2023, Genetic and antigenic analyses of H5N8 and H5N1 subtypes high pathogenicity avian influenza viruses isolated from wild birds and poultry farms in Japan in the winter of 2021-2022, The Journal of veterinary medical science. DOI: 10.1292/jvms.23-0121. URL:#url#	Yes	2.3.4.4b		H5N1		H5N8							Details unknown				English	Yes - primary research	Peer-reviewed journal article			This study describes avian influenza clade 2.3.4.4b or 2.3.2.1c in animals and has outcomes related to adaptation, transmissibility, pathogenicity or virulence
23	Seekings, et al, 2023, Different Outcomes of Chicken Infection with UK-Origin H5N1-2020 and H5N8-2020 High-Pathogenicity Avian Influenza Viruses (Clade 2.3.4.4b), Viruses. DOI: 10.3390/v15091909. URL:#url#	Yes	2.3.4.4b		H5N1		H5N8					Fully Eurasian						English	Yes - primary research	Peer-reviewed journal article			This study describes avian influenza clade 2.3.4.4b or 2.3.2.1c in animals and has outcomes related to adaptation, transmissibility, pathogenicity or virulence
24	Marandino, et al, 2023, Spreading of the High-Pathogenicity Avian Influenza (H5N1) Virus of Clade 2.3.4.4b into Uruguay, Viruses. DOI: 10.3390/v15091906. URL:#url#	Yes	2.3.4.4b		H5N1							Fully Eurasian	Reassortment with North American lineages					English	Yes - primary research	Peer-reviewed journal article			This study describes avian influenza clade 2.3.4.4b or 2.3.2.1c in animals and has outcomes related to adaptation, transmissibility, pathogenicity or virulence
28	Cana, et al, 2023, Emergence and Persistent Circulation of Highly Pathogenic Avian Influenza Virus A (H5N8) in Kosovo, May 2021-May 2022, Microorganisms. DOI: 10.3390/microorganisms11092226. URL:#url#	Yes	2.3.4.4b				H5N8											English	Yes - primary research	Peer-reviewed journal article			This study describes avian influenza clade 2.3.4.4b or 2.3.2.1c in animals and has outcomes related to adaptation, transmissibility, pathogenicity or virulence
29	Jakobek, et al, 2023, Influenza A(H5N1) Virus Infections in 2 Free-Ranging Black Bears (Ursus americanus), Quebec, Canada, Emerging infectious diseases. DOI: 10.3201/eid2910.230548. URL:#url#	Yes	2.3.4.4b		H5N1							Fully Eurasian						English	Yes - primary research	Peer-reviewed journal article			This study describes avian influenza clade 2.3.4.4b or 2.3.2.1c in animals and has outcomes related to adaptation, transmissibility, pathogenicity or virulence
30	Mirolo, et al, 2023, Highly pathogenic avian influenza A virus (HPAIV) H5N1 infection in two European grey seals (Halichoerus grypus) with encephalitis, Emerging microbes & infections. DOI: 10.1080/22221751.2023.2257810. URL:#url#	Yes	2.3.4.4b		H5N1									Details unknown				English	Yes - primary research	Peer-reviewed journal article			This study describes avian influenza clade 2.3.4.4b or 2.3.2.1c in animals and has outcomes related to adaptation, transmissibility, pathogenicity or virulence
31	Leguia, et al, 2023, Highly pathogenic avian influenza A (H5N1) in marine mammals and seabirds in Peru, Nature communications. DOI: 10.1038/s41467-023-41182-0. URL:#url#	Yes	2.3.4.4b		H5N1								Reassortment with North American lineages					English	Yes - primary research	Peer-reviewed journal article			This study describes avian influenza clade 2.3.4.4b or 2.3.2.1c in animals and has outcomes related to adaptation, transmissibility, pathogenicity or virulence
32	Teitelbaum, et al, 2023, North American wintering mallards infected with highly pathogenic avian influenza show few signs of altered local or migratory movements, Scientific reports. DOI: 10.1038/s41598-023-40921-z. URL:#url#	Yes	2.3.4.4b		H5N1									Details unknown				English	Yes - primary research	Peer-reviewed journal article			This study describes avian influenza clade 2.3.4.4b or 2.3.2.1c in animals and has outcomes related to adaptation, transmissibility, pathogenicity or virulence
34	Zhao, et al, 2023, Virulence and transmission characteristics of clade 2.3.4.4b H5N6 subtype avian influenza viruses possessing different internal gene constellations, Virulence. DOI: 10.1080/21505594.2023.2250065. URL:#url#	Yes	2.3.4.4b			H5N6												English	Yes - primary research	Peer-reviewed journal article			This study describes avian influenza clade 2.3.4.4b or 2.3.2.1c in animals and has outcomes related to adaptation, transmissibility, pathogenicity or virulence
37	El-Shall, et al, 2023, Pathogenicity of H5N8 avian influenza virus in chickens and in duck breeds and the role of MX1 and IFN-α in infection outcome and transmission to contact birds, Comparative immunology, microbiology and infectious diseases. DOI: 10.1016/j.cimid.2023.102039. URL:#url#	Yes	2.3.4.4b				H5N8											English	Yes - primary research	Peer-reviewed journal article			This study describes avian influenza clade 2.3.4.4b or 2.3.2.1c in animals and has outcomes related to adaptation, transmissibility, pathogenicity or virulence
38	Cronk, et al, 2023, Infection and tissue distribution of highly pathogenic avian influenza A type H5N1 (clade 2.3.4.4b) in red fox kits (Vulpes vulpes), Emerging microbes & infections. DOI: 10.1080/22221751.2023.2249554. URL:#url#	Yes	2.3.4.4b		H5N1									Details unknown				English	Yes - primary research	Peer-reviewed journal article			This study describes avian influenza clade 2.3.4.4b or 2.3.2.1c in animals and has outcomes related to adaptation, transmissibility, pathogenicity or virulence
39	Sillman, et al, 2023, Naturally occurring highly pathogenic avian influenza virus H5N1 clade 2.3.4.4b infection in three domestic cats in North America during 2023, Journal of comparative pathology. DOI: 10.1016/j.jcpa.2023.07.001. URL:#url#	Yes	2.3.4.4b		H5N1							Fully Eurasian						English	Yes - primary research	Peer-reviewed journal article			This study describes avian influenza clade 2.3.4.4b or 2.3.2.1c in animals and has outcomes related to adaptation, transmissibility, pathogenicity or virulence
41	Youk, et al, 2023, H5N1 highly pathogenic avian influenza clade 2.3.4.4b in wild and domestic birds: Introductions into the United States and reassortments, December 2021-April 2022, Virology. DOI: 10.1016/j.virol.2023.109860. URL:#url#	Yes	2.3.4.4b		H5N1							Fully Eurasian	Reassortment with North American lineages					English	Yes - primary research	Peer-reviewed journal article			This study describes avian influenza clade 2.3.4.4b or 2.3.2.1c in animals and has outcomes related to adaptation, transmissibility, pathogenicity or virulence
42	Lindh, et al, 2023, Highly pathogenic avian influenza A(H5N1) virus infection on multiple fur farms in the South and Central Ostrobothnia regions of Finland, July 2023, Euro surveillance : bulletin Europeen sur les maladies transmissibles = European communicable disease bulletin. DOI: 10.2807/1560-7917.ES.2023.28.31.2300400. URL:#url#	Yes	2.3.4.4b		H5N1									Details unknown				English	Yes - primary research	Short communications			This study describes avian influenza clade 2.3.4.4b or 2.3.2.1c in animals and has outcomes related to adaptation, transmissibility, pathogenicity or virulence
43	Domańska-Blicharz, et al, 2023, Outbreak of highly pathogenic avian influenza A(H5N1) clade 2.3.4.4b virus in cats, Poland, June to July 2023, Euro surveillance : bulletin Europeen sur les maladies transmissibles = European communicable disease bulletin. DOI: 10.2807/1560-7917.ES.2023.28.31.2300366. URL:#url#	Yes	2.3.4.4b		H5N1							Fully Eurasian						English	Yes - primary research	Peer-reviewed journal article			This study describes avian influenza clade 2.3.4.4b or 2.3.2.1c in animals and has outcomes related to adaptation, transmissibility, pathogenicity or virulence
44	Rabalski, et al, 2023, Emergence and potential transmission route of avian influenza A (H5N1) virus in domestic cats in Poland, June 2023, Euro surveillance : bulletin Europeen sur les maladies transmissibles = European communicable disease bulletin. DOI: 10.2807/1560-7917.ES.2023.28.31.2300390. URL:#url#	Yes	2.3.4.4b		H5N1									Details unknown				English	Yes - primary research	Short communications			This study describes avian influenza clade 2.3.4.4b or 2.3.2.1c in animals and has outcomes related to adaptation, transmissibility, pathogenicity or virulence
48	Malmberg, et al, 2023, Mortality in Wild Turkeys (Meleagris gallopavo) Associated with Natural Infection with H5N1 Highly Pathogenic Avian Influenza Virus (HPAIV) Subclade 2.3.4.4, Journal of wildlife diseases. DOI: 10.7589/JWD-D-22-00161. URL:#url#	Yes	2.3.4.4b		H5N1							Fully Eurasian						English	Yes - primary research	Peer-reviewed journal article			This study describes avian influenza clade 2.3.4.4b or 2.3.2.1c in animals and has outcomes related to adaptation, transmissibility, pathogenicity or virulence
51	Briand, et al, 2023, Highly Pathogenic Avian Influenza A(H5N1) Clade 2.3.4.4b Virus in Domestic Cat, France, 2022, Emerging infectious diseases. DOI: 10.3201/eid2908.230188. URL:#url#	Yes	2.3.4.4b		H5N1									Details unknown				English	Yes - primary research	Short communications			This study describes avian influenza clade 2.3.4.4b or 2.3.2.1c in animals and has outcomes related to adaptation, transmissibility, pathogenicity or virulence
52	Cha, et al, 2023, Genetic Characterization and Pathogenesis of H5N1 High Pathogenicity Avian Influenza Virus Isolated in South Korea during 2021-2022, Viruses. DOI: 10.3390/v15061403. URL:#url#	Yes	2.3.4.4b		H5N1									Details unknown				English	Yes - primary research	Peer-reviewed journal article			This study describes avian influenza clade 2.3.4.4b or 2.3.2.1c in animals and has outcomes related to adaptation, transmissibility, pathogenicity or virulence
53	Meseko, et al, 2023, The Evolution of Highly Pathogenic Avian Influenza A (H5) in Poultry in Nigeria, 2021-2022, Viruses. DOI: 10.3390/v15061387. URL:#url#	Yes	2.3.4.4b		H5N1		H5N8	H5N2						Details unknown				English	Yes - primary research	Peer-reviewed journal article			This study describes avian influenza clade 2.3.4.4b or 2.3.2.1c in animals and has outcomes related to adaptation, transmissibility, pathogenicity or virulence
54	Abolnik, et al, 2023, The Molecular Epidemiology of Clade 2.3.4.4B H5N1 High Pathogenicity Avian Influenza in Southern Africa, 2021-2022, Viruses. DOI: 10.3390/v15061383. URL:#url#	Yes	2.3.4.4b		H5N1									Details unknown				English	Yes - primary research	Peer-reviewed journal article			This study describes avian influenza clade 2.3.4.4b or 2.3.2.1c in animals and has outcomes related to adaptation, transmissibility, pathogenicity or virulence
55	Graaf, et al, 2023, Low Susceptibility of Pigs against Experimental Infection with HPAI Virus H5N1 Clade 2.3.4.4b, Emerging infectious diseases. DOI: 10.3201/eid2907.230296. URL:#url#	Yes	2.3.4.4b		H5N1									Details unknown				English	Yes - primary research	Short communications			This study describes avian influenza clade 2.3.4.4b or 2.3.2.1c in animals and has outcomes related to adaptation, transmissibility, pathogenicity or virulence
56	Tian, et al, 2023, Highly Pathogenic Avian Influenza Virus (H5N1) Clade 2.3.4.4b Introduced by Wild Birds, China, 2021, Emerging infectious diseases. DOI: 10.3201/eid2907.221149. URL:#url#	Yes	2.3.4.4b		H5N1									Details unknown				English	Yes - primary research	Peer-reviewed journal article			This study describes avian influenza clade 2.3.4.4b or 2.3.2.1c in animals and has outcomes related to adaptation, transmissibility, pathogenicity or virulence
60	Rosone, et al, 2023, Seroconversion of a Swine Herd in a Free-Range Rural Multi-Species Farm against HPAI H5N1 2.3.4.4b Clade Virus, Microorganisms. DOI: 10.3390/microorganisms11051162. URL:#url#	Yes	2.3.4.4b		H5N1									Details unknown				English	Yes - primary research	Peer-reviewed journal article			This study describes avian influenza clade 2.3.4.4b or 2.3.2.1c in animals and has outcomes related to adaptation, transmissibility, pathogenicity or virulence
62	Kwon, et al, 2023, Diverse infectivity, transmissibility, and pathobiology of clade 2.3.4.4 H5Nx highly pathogenic avian influenza viruses in chickens, Emerging microbes & infections. DOI: 10.1080/22221751.2023.2218945. URL:#url#	Yes	2.3.4.4b				H5N8											English	Yes - primary research	Peer-reviewed journal article			This study describes avian influenza clade 2.3.4.4b or 2.3.2.1c in animals and has outcomes related to adaptation, transmissibility, pathogenicity or virulence
64	Yehia, et al, 2023, Differential replication characteristic of reassortant avian influenza A viruses H5N8 clade 2.3.4.4b in Madin-Darby canine kidney cell, Poultry science. DOI: 10.1016/j.psj.2023.102685. URL:#url#	Yes	2.3.4.4b				H5N8											English	Yes - primary research	Peer-reviewed journal article			This study describes avian influenza clade 2.3.4.4b or 2.3.2.1c in animals and has outcomes related to adaptation, transmissibility, pathogenicity or virulence
65	Jimenez-Bluhm, et al, 2023, Detection and phylogenetic analysis of highly pathogenic A/H5N1 avian influenza clade 2.3.4.4b virus in Chile, 2022, Emerging microbes & infections. DOI: 10.1080/22221751.2023.2220569. URL:#url#	Yes	2.3.4.4b		H5N1									Details unknown				English	Yes - primary research	Letter to editor			This study describes avian influenza clade 2.3.4.4b or 2.3.2.1c in animals and has outcomes related to adaptation, transmissibility, pathogenicity or virulence
66	Kandeil, et al, 2023, Rapid evolution of A(H5N1) influenza viruses after intercontinental spread to North America, Nature communications. DOI: 10.1038/s41467-023-38415-7. URL:#url#	Yes	2.3.4.4b		H5N1								Reassortment with North American lineages					English	Yes - primary research	Peer-reviewed journal article			This study describes avian influenza clade 2.3.4.4b or 2.3.2.1c in animals and has outcomes related to adaptation, transmissibility, pathogenicity or virulence
67	Yang, et al, 2023, Novel Avian Influenza Virus (H5N1) Clade 2.3.4.4b Reassortants in Migratory Birds, China, Emerging infectious diseases. DOI: 10.3201/eid2906.221723. URL:#url#	Yes	2.3.4.4b		H5N1									Details unknown				English	Yes - primary research	Short communications			This study describes avian influenza clade 2.3.4.4b or 2.3.2.1c in animals and has outcomes related to adaptation, transmissibility, pathogenicity or virulence
68	Lee, et al, 2023, Novel Highly Pathogenic Avian Influenza A(H5N1) Clade 2.3.4.4b Virus in Wild Birds, South Korea, Emerging infectious diseases. DOI: 10.3201/eid2907.221893. URL:#url#	Yes	2.3.4.4b		H5N1									Details unknown				English	Yes - primary research	Short communications			This study describes avian influenza clade 2.3.4.4b or 2.3.2.1c in animals and has outcomes related to adaptation, transmissibility, pathogenicity or virulence
70	James, et al, 2023, Clade 2.3.4.4b H5N1 high pathogenicity avian influenza virus (HPAIV) from the 2021/22 epizootic is highly duck adapted and poorly adapted to chickens, The Journal of general virology. DOI: 10.1099/jgv.0.001852. URL:#url#	Yes	2.3.4.4b		H5N1									Details unknown				English	Yes - primary research	Peer-reviewed journal article			This study describes avian influenza clade 2.3.4.4b or 2.3.2.1c in animals and has outcomes related to adaptation, transmissibility, pathogenicity or virulence
72	Fernández-Díaz, et al, 2023, Detection and Genomic Characterization of an Avian Influenza Virus Subtype H5N1 (Clade 2.3.4.4b) Strain Isolated from a Pelican in Peru, Microbiology resource announcements. DOI: 10.1128/mra.00199-23. URL:#url#	Yes	2.3.4.4b		H5N1									Details unknown				English	Yes - primary research	Short communications			This study describes avian influenza clade 2.3.4.4b or 2.3.2.1c in animals and has outcomes related to adaptation, transmissibility, pathogenicity or virulence
73	James, et al, 2023, The Role of Airborne Particles in the Epidemiology of Clade 2.3.4.4b H5N1 High Pathogenicity Avian Influenza Virus in Commercial Poultry Production Units, Viruses. DOI: 10.3390/v15041002. URL:#url#	Yes	2.3.4.4b		H5N1									Details unknown				English	Yes - primary research	Peer-reviewed journal article			This study describes avian influenza clade 2.3.4.4b or 2.3.2.1c in animals and has outcomes related to adaptation, transmissibility, pathogenicity or virulence
74	Setta, et al, 2023, Molecular detection of highly pathogenic avian influenza H5N8 in commercial broiler chicken farms from 2019 to 2022, Poultry science. DOI: 10.1016/j.psj.2023.102639. URL:#url#	Yes	2.3.4.4b				H5N8											English	Yes - primary research	Peer-reviewed journal article			This study describes avian influenza clade 2.3.4.4b or 2.3.2.1c in animals and has outcomes related to adaptation, transmissibility, pathogenicity or virulence
75	Bruno, et al, 2023, Phylogenetic analysis reveals that the H5N1 avian influenza A outbreak in poultry in Ecuador in November 2022 is associated with the highly pathogenic clade 2.3.4.4b, International journal of infectious diseases : IJID : official publication of the International Society for Infectious Diseases. DOI: 10.1016/j.ijid.2023.04.403. URL:#url#	Yes	2.3.4.4b		H5N1									Details unknown				English	Yes - primary research	Peer-reviewed journal article			This study describes avian influenza clade 2.3.4.4b or 2.3.2.1c in animals and has outcomes related to adaptation, transmissibility, pathogenicity or virulence
78	Pohlmann, et al, 2023, Mass mortality among colony-breeding seabirds in the German Wadden Sea in 2022 due to distinct genotypes of HPAIV H5N1 clade 2.3.4.4b, The Journal of general virology. DOI: 10.1099/jgv.0.001834. URL:#url#	Yes	2.3.4.4b		H5N1									Details unknown				English	Yes - primary research	Peer-reviewed journal article			This study describes avian influenza clade 2.3.4.4b or 2.3.2.1c in animals and has outcomes related to adaptation, transmissibility, pathogenicity or virulence
79	Spackman, et al, 2023, The pathogenesis of a 2022 North American highly pathogenic clade 2.3.4.4b H5N1 avian influenza virus in mallards (Anas platyrhynchos), Avian pathology : journal of the W.V.P.A. DOI: 10.1080/03079457.2023.2196258. URL:#url#	Yes	2.3.4.4b		H5N1									Details unknown				English	Yes - primary research	Peer-reviewed journal article			This study describes avian influenza clade 2.3.4.4b or 2.3.2.1c in animals and has outcomes related to adaptation, transmissibility, pathogenicity or virulence
81	Beyit, et al, 2023, Avian influenza H5N1 in a great white pelican (Pelecanus onocrotalus), Mauritania 2022, Veterinary research communications. DOI: 10.1007/s11259-023-10100-6. URL:#url#	Yes	2.3.4.4b		H5N1									Details unknown				English	Yes - primary research	Short communications			This study describes avian influenza clade 2.3.4.4b or 2.3.2.1c in animals and has outcomes related to adaptation, transmissibility, pathogenicity or virulence
82	Thorsson, et al, 2023, Highly Pathogenic Avian Influenza A(H5N1) Virus in a Harbor Porpoise, Sweden, Emerging infectious diseases. DOI: 10.3201/eid2904.221426. URL:#url#	Yes	2.3.4.4b		H5N1									Details unknown				English	Yes - primary research	Short communications			This study describes avian influenza clade 2.3.4.4b or 2.3.2.1c in animals and has outcomes related to adaptation, transmissibility, pathogenicity or virulence
83	Wille, et al, 2023, No evidence for HPAI H5N1 2.3.4.4b incursion into Australia in 2022, Influenza and other respiratory viruses. DOI: 10.1111/irv.13118. URL:#url#	Yes	2.3.4.4b		H5N1									Details unknown				English	Yes - primary research	Letter to editor			This study describes avian influenza clade 2.3.4.4b or 2.3.2.1c in animals and has outcomes related to adaptation, transmissibility, pathogenicity or virulence
85	Alkie, et al, 2023, Characterization of neurotropic HPAI H5N1 viruses with novel genome constellations and mammalian adaptive mutations in free-living mesocarnivores in Canada, Emerging microbes & infections. DOI: 10.1080/22221751.2023.2186608. URL:#url#	Yes	2.3.4.4b		H5N1							Fully Eurasian	Reassortment with North American lineages					English	Yes - primary research	Peer-reviewed journal article			This study describes avian influenza clade 2.3.4.4b or 2.3.2.1c in animals and has outcomes related to adaptation, transmissibility, pathogenicity or virulence
86	Takadate, et al, 2023, Different Infectivity and Transmissibility of H5N8 and H5N1 High Pathogenicity Avian Influenza Viruses Isolated from Chickens in Japan in the 2021/2022 Season, Viruses. DOI: 10.3390/v15020265. URL:#url#	Yes	2.3.4.4b		H5N1		H5N8							Details unknown				English	Yes - primary research	Peer-reviewed journal article			This study describes avian influenza clade 2.3.4.4b or 2.3.2.1c in animals and has outcomes related to adaptation, transmissibility, pathogenicity or virulence
87	Tarasiuk, et al, 2023, Homo- and Heterosubtypic Immunity to Low Pathogenic Avian Influenza Virus Mitigates the Clinical Outcome of Infection with Highly Pathogenic Avian Influenza H5N8 Clade 2.3.4.4.b in Captive Mallards (Anas platyrhynchos), Pathogens (Basel, Switzerland). DOI: 10.3390/pathogens12020217. URL:#url#	Yes	2.3.4.4b				H5N8											English	Yes - primary research	Peer-reviewed journal article			This study describes avian influenza clade 2.3.4.4b or 2.3.2.1c in animals and has outcomes related to adaptation, transmissibility, pathogenicity or virulence
89	Agüero, et al, 2023, Highly pathogenic avian influenza A(H5N1) virus infection in farmed minks, Spain, October 2022, Euro surveillance : bulletin Europeen sur les maladies transmissibles = European communicable disease bulletin. DOI: 10.2807/1560-7917.ES.2023.28.3.2300001. URL:#url#	Yes	2.3.4.4b		H5N1									Details unknown				English	Yes - primary research	Short communications			This study describes avian influenza clade 2.3.4.4b or 2.3.2.1c in animals and has outcomes related to adaptation, transmissibility, pathogenicity or virulence
90	Bordes, et al, 2023, Highly Pathogenic Avian Influenza H5N1 Virus Infections in Wild Red Foxes (Vulpes vulpes) Show Neurotropism and Adaptive Virus Mutations, Microbiology spectrum. DOI: 10.1128/spectrum.02867-22. URL:#url#	Yes	2.3.4.4b		H5N1									Details unknown				English	Yes - primary research	Peer-reviewed journal article			This study describes avian influenza clade 2.3.4.4b or 2.3.2.1c in animals and has outcomes related to adaptation, transmissibility, pathogenicity or virulence
91	Yang, et al, 2022, Clade 2.3.4.4b H5N8 Subtype Avian Influenza Viruses Were Identified from the Common Crane Wintering in Yunnan Province, China, Viruses. DOI: 10.3390/v15010038. URL:#url#	Yes	2.3.4.4b				H5N8											English	Yes - primary research	Peer-reviewed journal article			This study describes avian influenza clade 2.3.4.4b or 2.3.2.1c in animals and has outcomes related to adaptation, transmissibility, pathogenicity or virulence
92	Mosaad, et al, 2023, Emergence of Highly Pathogenic Avian Influenza A Virus (H5N1) of Clade 2.3.4.4b in Egypt, 2021-2022, Pathogens (Basel, Switzerland). DOI: 10.3390/pathogens12010090. URL:#url#	Yes	2.3.4.4b		H5N1									Details unknown				English	Yes - primary research	Peer-reviewed journal article			This study describes avian influenza clade 2.3.4.4b or 2.3.2.1c in animals and has outcomes related to adaptation, transmissibility, pathogenicity or virulence
93	El-Shesheny, et al, 2022, Highly Pathogenic Avian Influenza A(H5N1) Virus Clade 2.3.4.4b in Wild Birds and Live Bird Markets, Egypt, Pathogens (Basel, Switzerland). DOI: 10.3390/pathogens12010036. URL:#url#	Yes	2.3.4.4b		H5N1									Details unknown				English	Yes - primary research	Peer-reviewed journal article			This study describes avian influenza clade 2.3.4.4b or 2.3.2.1c in animals and has outcomes related to adaptation, transmissibility, pathogenicity or virulence
94	Molini, et al, 2023, Highly pathogenic avian influenza H5N1 virus outbreak among Cape cormorants (Phalacrocorax capensis) in Namibia, 2022, Emerging microbes & infections. DOI: 10.1080/22221751.2023.2167610. URL:#url#	Yes	2.3.4.4b		H5N1									Details unknown				English	Yes - primary research	Peer-reviewed journal article			This study describes avian influenza clade 2.3.4.4b or 2.3.2.1c in animals and has outcomes related to adaptation, transmissibility, pathogenicity or virulence
95	Foret-Lucas, et al, 2023, In Vitro and In Vivo Characterization of H5N8 High-Pathogenicity Avian Influenza Virus Neurotropism in Ducks and Chickens, Microbiology spectrum. DOI: 10.1128/spectrum.04229-22. URL:#url#	Yes	2.3.4.4b				H5N8											English	Yes - primary research	Peer-reviewed journal article			This study describes avian influenza clade 2.3.4.4b or 2.3.2.1c in animals and has outcomes related to adaptation, transmissibility, pathogenicity or virulence
97	Nemeth, et al, 2023, Bald eagle mortality and nest failure due to clade 2.3.4.4 highly pathogenic H5N1 influenza a virus, Scientific reports. DOI: 10.1038/s41598-023-27446-1. URL:#url#	Yes	2.3.4.4b		H5N1									Details unknown				English	Yes - primary research	Peer-reviewed journal article			This study describes avian influenza clade 2.3.4.4b or 2.3.2.1c in animals and has outcomes related to adaptation, transmissibility, pathogenicity or virulence
98	Zhu, et al, 2023, Isolation and Identification of Novel Highly Pathogenic Avian Influenza Virus (H5N8) Subclade 2.3.4.4b from Geese in Northeastern China, Applied and Environmental Microbiology. DOI: 10.1128/aem.01572-22. URL:#url#	Yes	2.3.4.4b				H5N8											English	Yes - primary research	Peer-reviewed journal article			This study describes avian influenza clade 2.3.4.4b or 2.3.2.1c in animals and has outcomes related to adaptation, transmissibility, pathogenicity or virulence
99	Edwards, et al, 2023, Detection of Clade 2.3.4.4b Avian Influenza A(H5N8) Virus in Cambodia, 2021, Emerging infectious diseases. DOI: 10.3201/eid2901.220934. URL:#url#	Yes	2.3.4.4b				H5N8											English	Yes - primary research	Short communications			This study describes avian influenza clade 2.3.4.4b or 2.3.2.1c in animals and has outcomes related to adaptation, transmissibility, pathogenicity or virulence
100	Letsholo, et al, 2022, Emergence of High Pathogenicity Avian Influenza Virus H5N1 Clade 2.3.4.4b in Wild Birds and Poultry in Botswana, Viruses. DOI: 10.3390/v14122601. URL:#url#	Yes	2.3.4.4b		H5N1									Details unknown				English	Yes - primary research	Peer-reviewed journal article			This study describes avian influenza clade 2.3.4.4b or 2.3.2.1c in animals and has outcomes related to adaptation, transmissibility, pathogenicity or virulence
101	Tarasiuk, et al, 2022, Pathogenicity of highly pathogenic avian influenza H5N8 subtype for herring gulls (Larus argentatus): impact of homo- and heterosubtypic immunity on the outcome of infection, Veterinary research. DOI: 10.1186/s13567-022-01125-x. URL:#url#	Yes	2.3.4.4b				H5N8											English	Yes - primary research	Peer-reviewed journal article			This study describes avian influenza clade 2.3.4.4b or 2.3.2.1c in animals and has outcomes related to adaptation, transmissibility, pathogenicity or virulence
102	Kandeil, et al, 2023, Molecular identification and virological characteristics of highly pathogenic avian influenza A/H5N5 virus in wild birds in Egypt, Microbial pathogenesis. DOI: 10.1016/j.micpath.2022.105928. URL:#url#	Yes	2.3.4.4b							H5N5								English	Yes - primary research	Peer-reviewed journal article			This study describes avian influenza clade 2.3.4.4b or 2.3.2.1c in animals and has outcomes related to adaptation, transmissibility, pathogenicity or virulence
103	Rijks, et al, 2022, Mass Mortality Caused by Highly Pathogenic Influenza A(H5N1) Virus in Sandwich Terns, the Netherlands, 2022, Emerging infectious diseases. DOI: 10.3201/eid2812.221292. URL:#url#	Yes	2.3.4.4b		H5N1									Details unknown				English	Yes - primary research	Short communications			This study describes avian influenza clade 2.3.4.4b or 2.3.2.1c in animals and has outcomes related to adaptation, transmissibility, pathogenicity or virulence
104	Sanogo, et al, 2022, Highly Pathogenic Avian Influenza A(H5N1) Clade 2.3.4.4b Virus in Poultry, Benin, 2021, Emerging infectious diseases. DOI: 10.3201/eid2812.221020. URL:#url#	Yes	2.3.4.4b		H5N1									Details unknown				English	Yes - primary research	Short communications			This study describes avian influenza clade 2.3.4.4b or 2.3.2.1c in animals and has outcomes related to adaptation, transmissibility, pathogenicity or virulence
106	Liang, et al, 2022, Pathogenesis and infection dynamics of high pathogenicity avian influenza virus (HPAIV) H5N6 (clade 2.3.4.4b) in pheasants and onward transmission to chickens, Virology. DOI: 10.1016/j.virol.2022.10.009. URL:#url#	Yes	2.3.4.4b			H5N6												English	Yes - primary research	Peer-reviewed journal article			This study describes avian influenza clade 2.3.4.4b or 2.3.2.1c in animals and has outcomes related to adaptation, transmissibility, pathogenicity or virulence
108	Fujimoto, et al, 2022, Experimental and natural infections of white-tailed sea eagles (Haliaeetus albicilla) with high pathogenicity avian influenza virus of H5 subtype, Frontiers in microbiology. DOI: 10.3389/fmicb.2022.1007350. URL:#url#	Yes	2.3.4.4b				H5N8											English	Yes - primary research	Peer-reviewed journal article			This study describes avian influenza clade 2.3.4.4b or 2.3.2.1c in animals and has outcomes related to adaptation, transmissibility, pathogenicity or virulence
110	Elsayed, et al, 2022, First isolation of influenza a subtype H5N8 in ostrich: pathological and genetic characterization, Poultry science. DOI: 10.1016/j.psj.2022.102156. URL:#url#	Yes	2.3.4.4b				H5N8											English	Yes - primary research	Peer-reviewed journal article			This study describes avian influenza clade 2.3.4.4b or 2.3.2.1c in animals and has outcomes related to adaptation, transmissibility, pathogenicity or virulence
115	Ouoba, et al, 2022, Emergence of a Reassortant 2.3.4.4b Highly Pathogenic H5N1 Avian Influenza Virus Containing H9N2 PA Gene in Burkina Faso, West Africa, in 2021, Viruses. DOI: 10.3390/v14091901. URL:#url#	Yes	2.3.4.4b		H5N1									Details unknown				English	Yes - primary research	Peer-reviewed journal article			This study describes avian influenza clade 2.3.4.4b or 2.3.2.1c in animals and has outcomes related to adaptation, transmissibility, pathogenicity or virulence
116	King, et al, 2022, Connect to Protect: Dynamics and Genetic Connections of Highly Pathogenic Avian Influenza Outbreaks in Poultry from 2016 to 2021 in Germany, Viruses. DOI: 10.3390/v14091849. URL:#url#	Yes	2.3.4.4b				H5N8			H5N5								English	Yes - primary research	Peer-reviewed journal article			This study describes avian influenza clade 2.3.4.4b or 2.3.2.1c in animals and has outcomes related to adaptation, transmissibility, pathogenicity or virulence
117	Ke, et al, 2022, Highly Pathogenic Avian Influenza A (H5N1) Virus in Swans, Central China, 2021, Microbiology spectrum. DOI: 10.1128/spectrum.02315-22. URL:#url#	Yes	2.3.4.4b		H5N1									Details unknown				English	Yes - primary research	Peer-reviewed journal article			This study describes avian influenza clade 2.3.4.4b or 2.3.2.1c in animals and has outcomes related to adaptation, transmissibility, pathogenicity or virulence
121	Miao, et al, 2022, H5N8 Subtype avian influenza virus isolated from migratory birds emerging in Eastern China possessed a high pathogenicity in mammals, Transboundary and emerging diseases. DOI: 10.1111/tbed.14685. URL:#url#	Yes	2.3.4.4b				H5N8											English	Yes - primary research	Peer-reviewed journal article			This study describes avian influenza clade 2.3.4.4b or 2.3.2.1c in animals and has outcomes related to adaptation, transmissibility, pathogenicity or virulence
124	Gobbo, et al, 2022, Silent Infection of Highly Pathogenic Avian Influenza Virus (H5N1) Clade 2.3.4.4b in a Commercial Chicken Broiler Flock in Italy, Viruses. DOI: 10.3390/v14081600. URL:#url#	Yes	2.3.4.4b		H5N1									Details unknown				English	Yes - primary research	Peer-reviewed journal article			This study describes avian influenza clade 2.3.4.4b or 2.3.2.1c in animals and has outcomes related to adaptation, transmissibility, pathogenicity or virulence
126	Nagy, et al, 2022, Genotype Uniformity, Wild Bird-to-Poultry Transmissions, and Farm-to-Farm Carryover during the Spread of the Highly Pathogenic Avian Influenza H5N8 in the Czech Republic in 2021, Viruses. DOI: 10.3390/v14071411. URL:#url#	Yes	2.3.4.4b				H5N8											English	Yes - primary research	Peer-reviewed journal article			This study describes avian influenza clade 2.3.4.4b or 2.3.2.1c in animals and has outcomes related to adaptation, transmissibility, pathogenicity or virulence
127	Ye, et al, 2022, Divergent Reassortment and Transmission Dynamics of Highly Pathogenic Avian Influenza A(H5N8) Virus in Birds of China During 2021, Frontiers in microbiology. DOI: 10.3389/fmicb.2022.913551. URL:#url#	Yes	2.3.4.4b		H5N1	H5N6	H5N8							Details unknown				English	Yes - primary research	Peer-reviewed journal article			This study describes avian influenza clade 2.3.4.4b or 2.3.2.1c in animals and has outcomes related to adaptation, transmissibility, pathogenicity or virulence
128	Chen, et al, 2022, Novel Reassortant Avian Influenza A(H5N6) Virus, China, 2021, Emerging infectious diseases. DOI: 10.3201/eid2808.212241. URL:#url#	Yes	2.3.4.4b			H5N6												English	Yes - primary research	Short communications			This study describes avian influenza clade 2.3.4.4b or 2.3.2.1c in animals and has outcomes related to adaptation, transmissibility, pathogenicity or virulence
129	Tanikawa, et al, 2022, Comparative susceptibility of mallard (Anas platyrhynchos) to infection with high pathogenicity avian influenza virus strains (Gs/Gd lineage) isolated in Japan in 2004-2017, Veterinary microbiology. DOI: 10.1016/j.vetmic.2022.109496. URL:#url#	Yes	2.3.4.4b	2.3.2.1c		H5N6									H5N1			English	Yes - primary research	Peer-reviewed journal article			This study describes avian influenza clade 2.3.4.4b or 2.3.2.1c in animals and has outcomes related to adaptation, transmissibility, pathogenicity or virulence
130	Pohlmann, et al, 2022, Has Epizootic Become Enzootic? Evidence for a Fundamental Change in the Infection Dynamics of Highly Pathogenic Avian Influenza in Europe, 2021, mBio. DOI: 10.1128/mbio.00609-22. URL:#url#	Yes	2.3.4.4b		H5N1									Details unknown				English	Yes - primary research	Peer-reviewed journal article			This study describes avian influenza clade 2.3.4.4b or 2.3.2.1c in animals and has outcomes related to adaptation, transmissibility, pathogenicity or virulence
131	Cui, et al, 2022, Global dissemination of H5N1 influenza viruses bearing the clade 2.3.4.4b HA gene and biologic analysis of the ones detected in China, Emerging microbes & infections. DOI: 10.1080/22221751.2022.2088407. URL:#url#	Yes	2.3.4.4b		H5N1									Details unknown				English	Yes - primary research	Peer-reviewed journal article			This study describes avian influenza clade 2.3.4.4b or 2.3.2.1c in animals and has outcomes related to adaptation, transmissibility, pathogenicity or virulence
134	Scheibner, et al, 2022, Genetic Determinants for Virulence and Transmission of the Panzootic Avian Influenza Virus H5N8 Clade 2.3.4.4 in Pekin Ducks, Journal of virology. DOI: 10.1128/jvi.00149-22. URL:#url#	Yes	2.3.4.4b				H5N8											English	Yes - primary research	Peer-reviewed journal article			This study describes avian influenza clade 2.3.4.4b or 2.3.2.1c in animals and has outcomes related to adaptation, transmissibility, pathogenicity or virulence
135	Filaire, et al, 2022, Highly Pathogenic Avian Influenza A(H5N8) Clade 2.3.4.4b Virus in Dust Samples from Poultry Farms, France, 2021, Emerging infectious diseases. DOI: 10.3201/eid2807.212247. URL:#url#	Yes	2.3.4.4b				H5N8											English	Yes - primary research	Short communications			This study describes avian influenza clade 2.3.4.4b or 2.3.2.1c in animals and has outcomes related to adaptation, transmissibility, pathogenicity or virulence
136	Okuya, et al, 2022, Genetically Diverse Highly Pathogenic Avian Influenza A(H5N1/H5N8) Viruses among Wild Waterfowl and Domestic Poultry, Japan, 2021, Emerging infectious diseases. DOI: 10.3201/eid2807.212586. URL:#url#	Yes	2.3.4.4b		H5N1		H5N8							Details unknown				English	Yes - primary research	Short communications			This study describes avian influenza clade 2.3.4.4b or 2.3.2.1c in animals and has outcomes related to adaptation, transmissibility, pathogenicity or virulence
137	Peters, et al, 2022, Genuine lethal infection of a wood pigeon (Columba palumbus) with high pathogenicity avian influenza H5N1, clade 2.3.4.4b, in Germany, 2022, Veterinary microbiology. DOI: 10.1016/j.vetmic.2022.109461. URL:#url#	Yes	2.3.4.4b		H5N1									Details unknown				English	Yes - primary research	Short communications			This study describes avian influenza clade 2.3.4.4b or 2.3.2.1c in animals and has outcomes related to adaptation, transmissibility, pathogenicity or virulence
138	Śmietanka, et al, 2022, Highly Pathogenic Avian Influenza H5Nx in Poland in 2020/2021: a Descriptive Epidemiological Study of a Large-scale Epidemic, Journal of veterinary research. DOI: 10.2478/jvetres-2022-0017. URL:#url#	Yes	2.3.4.4b		H5N1		H5N8			H5N5				Details unknown				English	Yes - primary research	Peer-reviewed journal article			This study describes avian influenza clade 2.3.4.4b or 2.3.2.1c in animals and has outcomes related to adaptation, transmissibility, pathogenicity or virulence
139	Shin, et al, 2022, Primary harbour seal (Phoca vitulina) airway epithelial cells show high susceptibility to infection by a seal-derived influenza A virus (H5N8), Transboundary and emerging diseases. DOI: 10.1111/tbed.14580. URL:#url#	Yes	2.3.4.4b				H5N8											English	Yes - primary research	Peer-reviewed journal article			This study describes avian influenza clade 2.3.4.4b or 2.3.2.1c in animals and has outcomes related to adaptation, transmissibility, pathogenicity or virulence
144	Lv, et al, 2022, Highly Pathogenic Avian Influenza A(H5N8) Clade 2.3.4.4b Viruses in Satellite-Tracked Wild Ducks, Ningxia, China, 2020, Emerging infectious diseases. DOI: 10.3201/eid2805.211580. URL:#url#	Yes	2.3.4.4b				H5N8											English	Yes - primary research	Short communications			This study describes avian influenza clade 2.3.4.4b or 2.3.2.1c in animals and has outcomes related to adaptation, transmissibility, pathogenicity or virulence
145	Li, et al, 2022, Highly Pathogenic Avian Influenza A(H5Nx) Virus of Clade 2.3.4.4b Emerging in Tibet, China, 2021, Microbiology spectrum. DOI: 10.1128/spectrum.00643-22. URL:#url#	Yes	2.3.4.4b		H5N1		H5N8							Details unknown				English	Yes - primary research	Short communications			This study describes avian influenza clade 2.3.4.4b or 2.3.2.1c in animals and has outcomes related to adaptation, transmissibility, pathogenicity or virulence
146	Sagong, et al, 2022, Emergence of clade 2.3.4.4b novel reassortant H5N1 high pathogenicity avian influenza virus in South Korea during late 2021, Transboundary and emerging diseases. DOI: 10.1111/tbed.14551. URL:#url#	Yes	2.3.4.4b		H5N1		H5N8							Details unknown				English	Yes - primary research	Short communications			This study describes avian influenza clade 2.3.4.4b or 2.3.2.1c in animals and has outcomes related to adaptation, transmissibility, pathogenicity or virulence
149	Kandeil, et al, 2022, Genetic and Antigenic Characteristics of Highly Pathogenic Avian Influenza A(H5N8) Viruses Circulating in Domestic Poultry in Egypt, 2017-2021, Microorganisms. DOI: 10.3390/microorganisms10030595. URL:#url#	Yes	2.3.4.4b			H5N6	H5N8											English	Yes - primary research	Peer-reviewed journal article			This study describes avian influenza clade 2.3.4.4b or 2.3.2.1c in animals and has outcomes related to adaptation, transmissibility, pathogenicity or virulence
150	Bevins, et al, 2022, Intercontinental Movement of Highly Pathogenic Avian Influenza A(H5N1) Clade 2.3.4.4 Virus to the United States, 2021, Emerging infectious diseases. DOI: 10.3201/eid2805.220318. URL:#url#	Yes	2.3.4.4b		H5N1							Fully Eurasian						English	Yes - primary research	Short communications			This study describes avian influenza clade 2.3.4.4b or 2.3.2.1c in animals and has outcomes related to adaptation, transmissibility, pathogenicity or virulence
151	Engelsma, et al, 2022, Multiple Introductions of Reassorted Highly Pathogenic Avian Influenza H5Nx Viruses Clade 2.3.4.4b Causing Outbreaks in Wild Birds and Poultry in The Netherlands, 2020-2021, Microbiology spectrum. DOI: 10.1128/spectrum.02499-21. URL:#url#	Yes	2.3.4.4b															English	Yes - primary research	Peer-reviewed journal article			This study describes avian influenza clade 2.3.4.4b or 2.3.2.1c in animals and has outcomes related to adaptation, transmissibility, pathogenicity or virulence
152	Amirgazin, et al, 2022, Highly pathogenic avian influenza virus of the A/H5N8 subtype, clade 2.3.4.4b, caused outbreaks in Kazakhstan in 2020, PeerJ. DOI: 10.7717/peerj.13038. URL:#url#	Yes	2.3.4.4b				H5N8											English	Yes - primary research	Peer-reviewed journal article			This study describes avian influenza clade 2.3.4.4b or 2.3.2.1c in animals and has outcomes related to adaptation, transmissibility, pathogenicity or virulence
157	Banyard, et al, 2022, Detection of Highly Pathogenic Avian Influenza Virus H5N1 Clade 2.3.4.4b in Great Skuas: A Species of Conservation Concern in Great Britain, Viruses. DOI: 10.3390/v14020212. URL:#url#	Yes	2.3.4.4b				H5N8											English	Yes - primary research	Peer-reviewed journal article			This study describes avian influenza clade 2.3.4.4b or 2.3.2.1c in animals and has outcomes related to adaptation, transmissibility, pathogenicity or virulence
158	Aji, et al, 2021, Rapid Emergence of the Reassortant 2.3.4.4b H5N2 Highly Pathogenic Avian Influenza Viruses in a Live Poultry Market in Xinjiang, Northwest China, Avian Diseases. DOI: 10.1637/aviandiseases-D-21-00075. URL:#url#	Yes	2.3.4.4b					H5N2										English	Yes - primary research	Peer-reviewed journal article			This study describes avian influenza clade 2.3.4.4b or 2.3.2.1c in animals and has outcomes related to adaptation, transmissibility, pathogenicity or virulence
159	Perlas, et al, 2021, Dual Host and Pathogen RNA-Seq Analysis Unravels Chicken Genes Potentially Involved in Resistance to Highly Pathogenic Avian Influenza Virus Infection, Frontiers in immunology. DOI: 10.3389/fimmu.2021.800188. URL:#url#	Yes	2.3.4.4b				H5N8											English	Yes - primary research	Peer-reviewed journal article			This study describes avian influenza clade 2.3.4.4b or 2.3.2.1c in animals and has outcomes related to adaptation, transmissibility, pathogenicity or virulence
162	Chang, et al, 2022, Novel reassortment 2.3.4.4b H5N8 highly pathogenic avian influenza viruses circulating in Xinjiang, China, Preventive veterinary medicine. DOI: 10.1016/j.prevetmed.2021.105564. URL:#url#	Yes	2.3.4.4b				H5N8											English	Yes - primary research	Peer-reviewed journal article			This study describes avian influenza clade 2.3.4.4b or 2.3.2.1c in animals and has outcomes related to adaptation, transmissibility, pathogenicity or virulence
163	Sapachova, et al, 2021, Phylogenetic Analysis of H5N8 Highly Pathogenic Avian Influenza Viruses in Ukraine, 2016-2017, Vector borne and zoonotic diseases (Larchmont, N.Y.). DOI: 10.1089/vbz.2021.0031. URL:#url#	Yes	2.3.4.4b				H5N8											English	Yes - primary research	Peer-reviewed journal article			This study describes avian influenza clade 2.3.4.4b or 2.3.2.1c in animals and has outcomes related to adaptation, transmissibility, pathogenicity or virulence
165	Li, et al, 2022, Emergence, prevalence, and evolution of H5N8 avian influenza viruses in central China, 2020, Emerging microbes & infections. DOI: 10.1080/22221751.2021.2011622. URL:#url#	Yes	2.3.4.4b				H5N8											English	Yes - primary research	Peer-reviewed journal article			This study describes avian influenza clade 2.3.4.4b or 2.3.2.1c in animals and has outcomes related to adaptation, transmissibility, pathogenicity or virulence
167	Park, et al, 2021, Pathogenicity of H5N8 High Pathogenicity Avian Influenza Virus in Chickens and Ducks from South Korea in 2020-2021, Viruses. DOI: 10.3390/v13101903. URL:#url#	Yes	2.3.4.4b			H5N6	H5N8											English	Yes - primary research	Peer-reviewed journal article			This study describes avian influenza clade 2.3.4.4b or 2.3.2.1c in animals and has outcomes related to adaptation, transmissibility, pathogenicity or virulence
168	Rijks, et al, 2021, Highly Pathogenic Avian Influenza A(H5N1) Virus in Wild Red Foxes, the Netherlands, 2021, Emerging infectious diseases. DOI: 10.3201/eid2711.211281. URL:#url#	Yes	2.3.4.4b		H5N1									Details unknown				English	Yes - primary research	Short communications			This study describes avian influenza clade 2.3.4.4b or 2.3.2.1c in animals and has outcomes related to adaptation, transmissibility, pathogenicity or virulence
169	He, et al, 2021, Genetically Divergent Highly Pathogenic Avian Influenza A(H5N8) Viruses in Wild Birds, Eastern China, Emerging infectious diseases. DOI: 10.3201/eid2711.204893. URL:#url#	Yes	2.3.4.4b				H5N8											English	Yes - primary research	Peer-reviewed journal article			This study describes avian influenza clade 2.3.4.4b or 2.3.2.1c in animals and has outcomes related to adaptation, transmissibility, pathogenicity or virulence
170	Abolnik, et al, 2021, Experimental infection of ostriches with H7N1 low pathogenic and H5N8 clade 2.3.4.4B highly pathogenic influenza A viruses, Veterinary microbiology. DOI: 10.1016/j.vetmic.2021.109251. URL:#url#	Yes	2.3.4.4b				H5N8		H7N1									English	Yes - primary research	Peer-reviewed journal article			This study describes avian influenza clade 2.3.4.4b or 2.3.2.1c in animals and has outcomes related to adaptation, transmissibility, pathogenicity or virulence
172	Ali, et al, 2021, Genetic Characterization of Highly Pathogenic Avian Influenza A(H5N8) Virus in Pakistani Live Bird Markets Reveals Rapid Diversification of Clade 2.3.4.4b Viruses, Viruses. DOI: 10.3390/v13081633. URL:#url#	Yes	2.3.4.4b				H5N8											English	Yes - primary research	Peer-reviewed journal article			This study describes avian influenza clade 2.3.4.4b or 2.3.2.1c in animals and has outcomes related to adaptation, transmissibility, pathogenicity or virulence
173	Tarek, et al, 2021, Epidemiology, Genetic Characterization, and Pathogenesis of Avian Influenza H5N8 Viruses Circulating in Northern and Southern Parts of Egypt, 2017-2019, Animals : an open access journal from MDPI. DOI: 10.3390/ani11082208. URL:#url#	Yes	2.3.4.4b				H5N8											English	Yes - primary research	Peer-reviewed journal article			This study describes avian influenza clade 2.3.4.4b or 2.3.2.1c in animals and has outcomes related to adaptation, transmissibility, pathogenicity or virulence
176	Li, et al, 2021, Re-emergence of H5N8 highly pathogenic avian influenza virus in wild birds, China, Emerging microbes & infections. DOI: 10.1080/22221751.2021.1968317. URL:#url#	Yes	2.3.4.4b				H5N8											English	Yes - primary research	Short communications			This study describes avian influenza clade 2.3.4.4b or 2.3.2.1c in animals and has outcomes related to adaptation, transmissibility, pathogenicity or virulence
177	Lean, et al, 2022, Gross pathology associated with highly pathogenic avian influenza H5N8 and H5N1 in naturally infected birds in the UK (2020-2021), The Veterinary record. DOI: 10.1002/vetr.731. URL:#url#	Yes	2.3.4.4b		H5N1		H5N8							Details unknown				English	Yes - primary research	Short communications			This study describes avian influenza clade 2.3.4.4b or 2.3.2.1c in animals and has outcomes related to adaptation, transmissibility, pathogenicity or virulence
179	Xiong, et al, 2021, Emerging highly pathogenic avian influenza (H5N8) virus in migratory birds in Central China, 2020, Emerging microbes & infections. DOI: 10.1080/22221751.2021.1956372. URL:#url#	Yes	2.3.4.4b				H5N8											English	Yes - primary research	Letter to editor			This study describes avian influenza clade 2.3.4.4b or 2.3.2.1c in animals and has outcomes related to adaptation, transmissibility, pathogenicity or virulence
180	Leyson, et al, 2021, Multiple Gene Segments Are Associated with Enhanced Virulence of Clade 2.3.4.4 H5N8 Highly Pathogenic Avian Influenza Virus in Mallards, Journal of virology. DOI: 10.1128/JVI.00955-21. URL:#url#	Yes	2.3.4.4b				H5N8											English	Yes - primary research	Peer-reviewed journal article			This study describes avian influenza clade 2.3.4.4b or 2.3.2.1c in animals and has outcomes related to adaptation, transmissibility, pathogenicity or virulence
181	Zhang, et al, 2021, Novel reassortant 2.3.4.4B H5N6 highly pathogenic avian influenza viruses circulating among wild, domestic birds in Xinjiang, Northwest China, Journal of veterinary science. DOI: 10.4142/jvs.2021.22.e43. URL:#url#	Yes	2.3.4.4b			H5N6												English	Yes - primary research	Peer-reviewed journal article			This study describes avian influenza clade 2.3.4.4b or 2.3.2.1c in animals and has outcomes related to adaptation, transmissibility, pathogenicity or virulence
182	Blaurock, et al, 2021, Preferential Selection and Contribution of Non-Structural Protein 1 (NS1) to the Efficient Transmission of Panzootic Avian Influenza H5N8 Virus Clades 2.3.4.4A and B in Chickens and Ducks, Journal of virology. DOI: 10.1128/JVI.00445-21. URL:#url#	Yes	2.3.4.4b				H5N8											English	Yes - primary research	Peer-reviewed journal article			This study describes avian influenza clade 2.3.4.4b or 2.3.2.1c in animals and has outcomes related to adaptation, transmissibility, pathogenicity or virulence
184	Zhang, et al, 2021, Genomic evolution, transmission dynamics, and pathogenicity of avian influenza A (H5N8) viruses emerging in China, 2020, Virus evolution. DOI: 10.1093/ve/veab046. URL:#url#	Yes	2.3.4.4b				H5N8											English	Yes - primary research	Peer-reviewed journal article			This study describes avian influenza clade 2.3.4.4b or 2.3.2.1c in animals and has outcomes related to adaptation, transmissibility, pathogenicity or virulence
186	Hervé, et al, 2021, Serological Evidence of Backyard Pig Exposure to Highly Pathogenic Avian Influenza H5N8 Virus during 2016-2017 Epizootic in France, Pathogens (Basel, Switzerland). DOI: 10.3390/pathogens10050621. URL:#url#	Yes	2.3.4.4b				H5N8											English	Yes - primary research	Peer-reviewed journal article			This study describes avian influenza clade 2.3.4.4b or 2.3.2.1c in animals and has outcomes related to adaptation, transmissibility, pathogenicity or virulence
190	Svyatchenko, et al, 2021, An influenza A(H5N8) virus isolated during an outbreak at a poultry farm in Russia in 2017 has an N294S substitution in the neuraminidase and shows reduced susceptibility to oseltamivir, Antiviral Research. DOI: 10.1016/j.antiviral.2021.105079. URL:#url#	Yes	2.3.4.4b				H5N8											English	Yes - primary research	Short communications			This study describes avian influenza clade 2.3.4.4b or 2.3.2.1c in animals and has outcomes related to adaptation, transmissibility, pathogenicity or virulence
192	Seekings, et al, 2021, Highly pathogenic avian influenza virus H5N6 (clade 2.3.4.4b) has a preferable host tropism for waterfowl reflected in its inefficient transmission to terrestrial poultry, Virology. DOI: 10.1016/j.virol.2021.03.010. URL:#url#	Yes	2.3.4.4b			H5N6												English	Yes - primary research	Peer-reviewed journal article			This study describes avian influenza clade 2.3.4.4b or 2.3.2.1c in animals and has outcomes related to adaptation, transmissibility, pathogenicity or virulence
193	Li, et al, 2021, Highly Pathogenic Avian Influenza A(H5N8) Virus in Swans, China, 2020, Emerging infectious diseases. DOI: 10.3201/eid2706.204727. URL:#url#	Yes	2.3.4.4b				H5N8											English	Yes - primary research	Short communications			This study describes avian influenza clade 2.3.4.4b or 2.3.2.1c in animals and has outcomes related to adaptation, transmissibility, pathogenicity or virulence
195	Sakuma, et al, 2021, First Outbreak of an H5N8 Highly Pathogenic Avian Influenza Virus on a Chicken Farm in Japan in 2020, Viruses. DOI: 10.3390/v13030489. URL:#url#	Yes	2.3.4.4b				H5N8											English	Yes - primary research	Peer-reviewed journal article			This study describes avian influenza clade 2.3.4.4b or 2.3.2.1c in animals and has outcomes related to adaptation, transmissibility, pathogenicity or virulence
196	Gaide, et al, 2021, Viral tropism and detection of clade 2.3.4.4b H5N8 highly pathogenic avian influenza viruses in feathers of ducks and geese, Scientific reports. DOI: 10.1038/s41598-021-85109-5. URL:#url#	Yes	2.3.4.4b				H5N8											English	Yes - primary research	Peer-reviewed journal article			This study describes avian influenza clade 2.3.4.4b or 2.3.2.1c in animals and has outcomes related to adaptation, transmissibility, pathogenicity or virulence
198	Laleye, et al, 2022, Genetic characterization of highly pathogenic avian Influenza H5Nx clade 2.3.4.4b reveals independent introductions in nigeria, Transboundary and emerging diseases. DOI: 10.1111/tbed.14000. URL:#url#	Yes	2.3.4.4b				H5N8											English	Yes - primary research	Peer-reviewed journal article			This study describes avian influenza clade 2.3.4.4b or 2.3.2.1c in animals and has outcomes related to adaptation, transmissibility, pathogenicity or virulence
200	Śmietanka, et al, 2020, Highly Pathogenic Avian Influenza H5N8 in Poland in 2019-2020, Journal of veterinary research. DOI: 10.2478/jvetres-2020-0078. URL:#url#	Yes	2.3.4.4b				H5N8											English	Yes - primary research	Peer-reviewed journal article			This study describes avian influenza clade 2.3.4.4b or 2.3.2.1c in animals and has outcomes related to adaptation, transmissibility, pathogenicity or virulence
201	Isoda, et al, 2020, Re-Invasion of H5N8 High Pathogenicity Avian Influenza Virus Clade 2.3.4.4b in Hokkaido, Japan, 2020, Viruses. DOI: 10.3390/v12121439. URL:#url#	Yes	2.3.4.4b				H5N8											English	Yes - primary research	Peer-reviewed journal article			This study describes avian influenza clade 2.3.4.4b or 2.3.2.1c in animals and has outcomes related to adaptation, transmissibility, pathogenicity or virulence
204	Rohaim, et al, 2021, Comparative infectivity and transmissibility studies of wild-bird and chicken-origin highly pathogenic avian influenza viruses H5N8 in chickens, Comparative immunology, microbiology and infectious diseases. DOI: 10.1016/j.cimid.2020.101594. URL:#url#	Yes	2.3.4.4b				H5N8											English	Yes - primary research	Peer-reviewed journal article			This study describes avian influenza clade 2.3.4.4b or 2.3.2.1c in animals and has outcomes related to adaptation, transmissibility, pathogenicity or virulence
207	Venkatesh, et al, 2020, Regional Transmission and Reassortment of 2.3.4.4b Highly Pathogenic Avian Influenza (HPAI) Viruses in Bulgarian Poultry 2017/18, Viruses. DOI: 10.3390/v12060605. URL:#url#	Yes	2.3.4.4b				H5N8											English	Yes - primary research	Peer-reviewed journal article			This study describes avian influenza clade 2.3.4.4b or 2.3.2.1c in animals and has outcomes related to adaptation, transmissibility, pathogenicity or virulence
208	Hassan, et al, 2020, Genotyping and reassortment analysis of highly pathogenic avian influenza viruses H5N8 and H5N2 from Egypt reveals successive annual replacement of genotypes, Infection, genetics and evolution : journal of molecular epidemiology and evolutionary genetics in infectious diseases. DOI: 10.1016/j.meegid.2020.104375. URL:#url#	Yes	2.3.4.4b				H5N8	H5N2			H9N2							English	Yes - primary research	Peer-reviewed journal article			This study describes avian influenza clade 2.3.4.4b or 2.3.2.1c in animals and has outcomes related to adaptation, transmissibility, pathogenicity or virulence
210	Shittu, et al, 2020, First detection of highly pathogenic H5N6 avian influenza virus on the African continent, Emerging microbes & infections. DOI: 10.1080/22221751.2020.1757999. URL:#url#	Yes	2.3.4.4b			H5N6												English	Yes - primary research	Short communications			This study describes avian influenza clade 2.3.4.4b or 2.3.2.1c in animals and has outcomes related to adaptation, transmissibility, pathogenicity or virulence
212	King, et al, 2020, Novel HPAIV H5N8 Reassortant (Clade 2.3.4.4b) Detected in Germany, Viruses. DOI: 10.3390/v12030281. URL:#url#	Yes	2.3.4.4b				H5N8											English	Yes - primary research	Peer-reviewed journal article			This study describes avian influenza clade 2.3.4.4b or 2.3.2.1c in animals and has outcomes related to adaptation, transmissibility, pathogenicity or virulence
213	Koethe, et al, 2020, Modulation of lethal HPAIV H5N8 clade 2.3.4.4B infection in AIV pre-exposed mallards, Emerging microbes & infections. DOI: 10.1080/22221751.2020.1713706. URL:#url#	Yes	2.3.4.4b				H5N8											English	Yes - primary research	Peer-reviewed journal article			This study describes avian influenza clade 2.3.4.4b or 2.3.2.1c in animals and has outcomes related to adaptation, transmissibility, pathogenicity or virulence
216	Twabela, et al, 2020, Molecular, antigenic, and pathogenic characterization of H5N8 highly pathogenic avian influenza viruses isolated in the Democratic Republic of Congo in 2017, Archives of Virology. DOI: 10.1007/s00705-019-04456-x. URL:#url#	Yes	2.3.4.4b				H5N8											English	Yes - primary research	Peer-reviewed journal article			This study describes avian influenza clade 2.3.4.4b or 2.3.2.1c in animals and has outcomes related to adaptation, transmissibility, pathogenicity or virulence
217	Baek, et al, 2020, A novel reassortant clade 2.3.4.4 highly pathogenic avian influenza H5N6 virus identified in South Korea in 2018, Infection, genetics and evolution : journal of molecular epidemiology and evolutionary genetics in infectious diseases. DOI: 10.1016/j.meegid.2019.104056. URL:#url#	Yes	2.3.4.4b			H5N6												English	Yes - primary research	Short communications			This study describes avian influenza clade 2.3.4.4b or 2.3.2.1c in animals and has outcomes related to adaptation, transmissibility, pathogenicity or virulence
219	Pohlmann, et al, 2019, Genetic Characterization and Zoonotic Potential of Highly Pathogenic Avian Influenza Virus A(H5N6/H5N5), Germany, 2017-2018, Emerging infectious diseases. DOI: 10.3201/eid2510.181931. URL:#url#	Yes	2.3.4.4b			H5N6												English	Yes - primary research	Short communications			This study describes avian influenza clade 2.3.4.4b or 2.3.2.1c in animals and has outcomes related to adaptation, transmissibility, pathogenicity or virulence
220	Hassan, et al, 2021, Respiratory disease due to mixed viral infections in poultry flocks in Egypt between 2017 and 2018: Upsurge of highly pathogenic avian influenza virus subtype H5N8 since 2018, Transboundary and emerging diseases. DOI: 10.1111/tbed.13281. URL:#url#	Yes	2.3.4.4b				H5N8											English	Yes - primary research	Peer-reviewed journal article			This study describes avian influenza clade 2.3.4.4b or 2.3.2.1c in animals and has outcomes related to adaptation, transmissibility, pathogenicity or virulence
222	Slomka, et al, 2019, Ducks Are Susceptible to Infection with a Range of Doses of H5N8 Highly Pathogenic Avian Influenza Virus (2016, Clade 2.3.4.4b) and Are Largely Resistant to Virus-Specific Mortality, but Efficiently Transmit Infection to Contact Turkeys, Avian Diseases. DOI: 10.1637/11905-052518-Reg.1. URL:#url#	Yes	2.3.4.4b				H5N8											English	Yes - primary research	Peer-reviewed journal article			This study describes avian influenza clade 2.3.4.4b or 2.3.2.1c in animals and has outcomes related to adaptation, transmissibility, pathogenicity or virulence
225	Ndumu, et al, 2018, Highly pathogenic avian influenza H5N8 Clade 2.3.4.4B virus in Uganda, 2017, Infection, genetics and evolution : journal of molecular epidemiology and evolutionary genetics in infectious diseases. DOI: 10.1016/j.meegid.2018.10.010. URL:#url#	Yes	2.3.4.4b				H5N8											English	Yes - primary research	Short communications			This study describes avian influenza clade 2.3.4.4b or 2.3.2.1c in animals and has outcomes related to adaptation, transmissibility, pathogenicity or virulence
227	Krone, et al, 2018, White-Tailed Sea Eagle (Haliaeetus albicilla) Die-Off Due to Infection with Highly Pathogenic Avian Influenza Virus, Subtype H5N8, in Germany, Viruses. DOI: 10.3390/v10090478. URL:#url#	Yes	2.3.4.4b				H5N8											English	Yes - primary research	Short communications			This study describes avian influenza clade 2.3.4.4b or 2.3.2.1c in animals and has outcomes related to adaptation, transmissibility, pathogenicity or virulence
229	Globig, et al, 2018, Highly Pathogenic Avian Influenza H5N8 Clade 2.3.4.4b in Germany in 2016/2017, Frontiers in veterinary science. DOI: 10.3389/fvets.2017.00240. URL:#url#	Yes	2.3.4.4b				H5N8											English	Yes - primary research	Peer-reviewed journal article			This study describes avian influenza clade 2.3.4.4b or 2.3.2.1c in animals and has outcomes related to adaptation, transmissibility, pathogenicity or virulence
231	Yehia, et al, 2018, Multiple introductions of reassorted highly pathogenic avian influenza viruses (H5N8) clade 2.3.4.4b causing outbreaks in wild birds and poultry in Egypt, Infection, genetics and evolution : journal of molecular epidemiology and evolutionary genetics in infectious diseases. DOI: 10.1016/j.meegid.2017.12.011. URL:#url#	Yes	2.3.4.4b				H5N8											English	Yes - primary research	Peer-reviewed journal article			This study describes avian influenza clade 2.3.4.4b or 2.3.2.1c in animals and has outcomes related to adaptation, transmissibility, pathogenicity or virulence
233	Xing, et al, 2023, Evolution and biological characterization of H5N1 influenza viruses bearing the clade 2.3.2.1 hemagglutinin gene, Emerging microbes & infections. DOI: 10.1080/22221751.2023.2284294. URL:#url#	Yes		2.3.2.1c											H5N1			English	Yes - primary research	Peer-reviewed journal article			This study describes avian influenza clade 2.3.4.4b or 2.3.2.1c in animals and has outcomes related to adaptation, transmissibility, pathogenicity or virulence
234	Lee, et al, 2023, Age is a determinant factor in the susceptibility of domestic ducks to H5 clade 2.3.2.1c and 2.3.4.4e high pathogenicity avian influenza viruses, Frontiers in veterinary science. DOI: 10.3389/fvets.2023.1207289. URL:#url#	Yes		2.3.2.1c											H5N1			English	Yes - primary research	Peer-reviewed journal article			This study describes avian influenza clade 2.3.4.4b or 2.3.2.1c in animals and has outcomes related to adaptation, transmissibility, pathogenicity or virulence
236	Guan, et al, 2023, Highly Pathogenic H5 Influenza Viruses Isolated between 2016 and 2017 in Vietnamese Live Bird Markets, Viruses. DOI: 10.3390/v15051093. URL:#url#	Yes		2.3.2.1c											H5N1			English	Yes - primary research	Peer-reviewed journal article			This study describes avian influenza clade 2.3.4.4b or 2.3.2.1c in animals and has outcomes related to adaptation, transmissibility, pathogenicity or virulence
238	Rehman, et al, 2023, Whole-genome sequence and genesis of an avian influenza virus H5N1 isolated from a healthy chicken in a live bird market in Indonesia: accumulation of mammalian adaptation markers in avian hosts, PeerJ. DOI: 10.7717/peerj.14917. URL:#url#	Yes		2.3.2.1c											H5N1			English	Yes - primary research	Peer-reviewed journal article			This study describes avian influenza clade 2.3.4.4b or 2.3.2.1c in animals and has outcomes related to adaptation, transmissibility, pathogenicity or virulence
240	Leow, et al, 2022, Molecular characterisation of hemagglutinin and neuraminidase genes of the first highly pathogenic Avian Influenza H5N1 2.3.2.1c virus isolated from Sabah, Malaysia, Tropical biomedicine. DOI: 10.47665/tb.39.2.001. URL:#url#	Yes		2.3.2.1c											H5N1			English	Yes - primary research	Peer-reviewed journal article			This study describes avian influenza clade 2.3.4.4b or 2.3.2.1c in animals and has outcomes related to adaptation, transmissibility, pathogenicity or virulence
243	Mutisari, et al, 2021, Phylogenetic analysis of HPAI H5N1 virus from duck swab specimens in Indonesia, Journal of advanced veterinary and animal research. DOI: 10.5455/javar.2021.h521. URL:#url#	Yes		2.3.2.1c											H5N1			English	Yes - primary research	Peer-reviewed journal article			This study describes avian influenza clade 2.3.4.4b or 2.3.2.1c in animals and has outcomes related to adaptation, transmissibility, pathogenicity or virulence
247	Yuyun, et al, 2020, Determining highly pathogenic H5 avian influenza clade 2.3.2.1c seroprevalence in ducks, Purbalingga, Central Java, Indonesia, Veterinary world. DOI: 10.14202/vetworld.2020.1138-1144. URL:#url#	Yes		2.3.2.1c														English	Yes - primary research	Peer-reviewed journal article			This study describes avian influenza clade 2.3.4.4b or 2.3.2.1c in animals and has outcomes related to adaptation, transmissibility, pathogenicity or virulence
249	Horwood, et al, 2020, Transmission experiments support clade-level differences in the transmission and pathogenicity of Cambodian influenza A/H5N1 viruses, Emerging microbes & infections. DOI: 10.1080/22221751.2020.1792353. URL:#url#	Yes		2.3.2.1c											H5N1			English	Yes - primary research	Peer-reviewed journal article			This study describes avian influenza clade 2.3.4.4b or 2.3.2.1c in animals and has outcomes related to adaptation, transmissibility, pathogenicity or virulence
252	Thurain, et al, 2020, Surveillance of influenza A virus subtype H5N1 in a live bird market in Yangon, Myanmar: 2017-2018, Transboundary and emerging diseases. DOI: 10.1111/tbed.13618. URL:#url#	Yes		2.3.2.1c											H5N1			English	Yes - primary research	Peer-reviewed journal article			This study describes avian influenza clade 2.3.4.4b or 2.3.2.1c in animals and has outcomes related to adaptation, transmissibility, pathogenicity or virulence
253	Yudhawati, et al, 2020, Comparison of Virulence and Lethality in Mice for Avian Influenza Viruses of Two A/H5N1 and One A/H3N6 Isolated from Poultry during Year 2013-2014 in Indonesia, Japanese journal of infectious diseases. DOI: 10.7883/yoken.JJID.2020.052. URL:#url#	Yes		2.3.2.1c											H5N1			English	Yes - primary research	Peer-reviewed journal article			This study describes avian influenza clade 2.3.4.4b or 2.3.2.1c in animals and has outcomes related to adaptation, transmissibility, pathogenicity or virulence
257	Lestari, et al, 2020, Co-circulation and characterization of HPAI-H5N1 and LPAI-H9N2 recovered from a duck farm, Yogyakarta, Indonesia, Transboundary and emerging diseases. DOI: 10.1111/tbed.13434. URL:#url#	Yes		2.3.2.1c											H5N1			English	Yes - primary research	Peer-reviewed journal article			This study describes avian influenza clade 2.3.4.4b or 2.3.2.1c in animals and has outcomes related to adaptation, transmissibility, pathogenicity or virulence
258	Park, et al, 2020, Genetic and pathogenic characteristics of clade 2.3.2.1c H5N1 highly pathogenic avian influenza viruses isolated from poultry outbreaks in Laos during 2015-2018, Transboundary and emerging diseases. DOI: 10.1111/tbed.13430. URL:#url#	Yes		2.3.2.1c											H5N1			English	Yes - primary research	Peer-reviewed journal article			This study describes avian influenza clade 2.3.4.4b or 2.3.2.1c in animals and has outcomes related to adaptation, transmissibility, pathogenicity or virulence
259	Fusade-Boyer, et al, 2019, Evolution of Highly Pathogenic Avian Influenza A(H5N1) Virus in Poultry, Togo, 2018, Emerging infectious diseases. DOI: 10.3201/eid2512.190054. URL:#url#	Yes		2.3.2.1c											H5N1			English	Yes - primary research	Short communications			This study describes avian influenza clade 2.3.4.4b or 2.3.2.1c in animals and has outcomes related to adaptation, transmissibility, pathogenicity or virulence
261	An, et al, 2019, Novel Mutations Evading Avian Immunity around the Receptor Binding Site of the Clade 2.3.2.1c Hemagglutinin Gene Reduce Viral Thermostability and Mammalian Pathogenicity, Viruses. DOI: 10.3390/v11100923. URL:#url#	Yes		2.3.2.1c											H5N1			English	Yes - primary research	Peer-reviewed journal article			This study describes avian influenza clade 2.3.4.4b or 2.3.2.1c in animals and has outcomes related to adaptation, transmissibility, pathogenicity or virulence
264	Meng, et al, 2019, New evidence for the east-west spread of the highly pathogenic avian influenza H5N1 virus between Central Asian and east Asian-Australasian flyways in China, Emerging microbes & infections. DOI: 10.1080/22221751.2019.1623719. URL:#url#	Yes		2.3.2.1c											H5N1			English	Yes - primary research	Short communications			This study describes avian influenza clade 2.3.4.4b or 2.3.2.1c in animals and has outcomes related to adaptation, transmissibility, pathogenicity or virulence
265	Nguyen, et al, 2019, A systematic study towards evolutionary and epidemiological dynamics of currently predominant H5 highly pathogenic avian influenza viruses in Vietnam, Scientific reports. DOI: 10.1038/s41598-019-42638-4. URL:#url#	Yes		2.3.2.1c														English	Yes - primary research	Peer-reviewed journal article			This study describes avian influenza clade 2.3.4.4b or 2.3.2.1c in animals and has outcomes related to adaptation, transmissibility, pathogenicity or virulence
268	Yegani, et al, 2019, Full sequence analysis of hemagglutinin and neuraminidase genes and proteins of highly pathogenic avian influenza H5N1 virus detected in Iran, 2015, Tropical animal health and production. DOI: 10.1007/s11250-018-1731-3. URL:#url#	Yes		2.3.2.1c											H5N1			English	Yes - primary research	Peer-reviewed journal article			This study describes avian influenza clade 2.3.4.4b or 2.3.2.1c in animals and has outcomes related to adaptation, transmissibility, pathogenicity or virulence
272	Meseko, et al, 2018, Evidence of exposure of domestic pigs to Highly Pathogenic Avian Influenza H5N1 in Nigeria, Scientific reports. DOI: 10.1038/s41598-018-24371-6. URL:#url#	Yes		2.3.2.1c											H5N1			English	Yes - primary research	Peer-reviewed journal article			This study describes avian influenza clade 2.3.4.4b or 2.3.2.1c in animals and has outcomes related to adaptation, transmissibility, pathogenicity or virulence
273	Laleye, et al, 2018, A two-year monitoring period of the genetic properties of clade 2.3.2.1c H5N1 viruses in Nigeria reveals the emergence and co-circulation of distinct genotypes, Infection, genetics and evolution : journal of molecular epidemiology and evolutionary genetics in infectious diseases. DOI: 10.1016/j.meegid.2017.10.027. URL:#url#	Yes		2.3.2.1c											H5N1			English	Yes - primary research	Peer-reviewed journal article			This study describes avian influenza clade 2.3.4.4b or 2.3.2.1c in animals and has outcomes related to adaptation, transmissibility, pathogenicity or virulence
274	Shibata, et al, 2018, Isolation and characterization of avian influenza viruses from raw poultry products illegally imported to Japan by international flight passengers, Transboundary and emerging diseases. DOI: 10.1111/tbed.12726. URL:#url#	Yes		2.3.2.1c											H5N1			English	Yes - primary research	Peer-reviewed journal article			This study describes avian influenza clade 2.3.4.4b or 2.3.2.1c in animals and has outcomes related to adaptation, transmissibility, pathogenicity or virulence
275	Lyoo, et al, 2017, Experimental infection of clade 1.1.2 (H5N1), clade 2.3.2.1c (H5N1) and clade 2.3.4.4 (H5N6) highly pathogenic avian influenza viruses in dogs, Transboundary and emerging diseases. DOI: 10.1111/tbed.12731. URL:#url#	Yes		2.3.2.1c											H5N1			English	Yes - primary research	Short communications			This study describes avian influenza clade 2.3.4.4b or 2.3.2.1c in animals and has outcomes related to adaptation, transmissibility, pathogenicity or virulence
278	Ducatez, et al, 2017, Highly pathogenic avian influenza H5N1 clade 2.3.2.1 and clade 2.3.4 viruses do not induce a clade-specific phenotype in mallard ducks, The Journal of general virology. DOI: 10.1099/jgv.0.000806. URL:#url#	Yes		2.3.2.1c											H5N1			English	Yes - primary research	Peer-reviewed journal article			This study describes avian influenza clade 2.3.4.4b or 2.3.2.1c in animals and has outcomes related to adaptation, transmissibility, pathogenicity or virulence
281	Pearce, et al, 2017, Enhanced virulence of clade 2.3.2.1 highly pathogenic avian influenza A H5N1 viruses in ferrets, Virology. DOI: 10.1016/j.virol.2016.12.024. URL:#url#	Yes		2.3.2.1c											H5N1			English	Yes - primary research	Peer-reviewed journal article			This study describes avian influenza clade 2.3.4.4b or 2.3.2.1c in animals and has outcomes related to adaptation, transmissibility, pathogenicity or virulence
284	Nguyen, et al, 2017, Shifting Clade Distribution, Reassortment, and Emergence of New Subtypes of Highly Pathogenic Avian Influenza A(H5) Viruses Collected from Vietnamese Poultry from 2012 to 2015, Journal of virology. DOI: 10.1128/JVI.01708-16. URL:#url#	Yes		2.3.2.1c											H5N1			English	Yes - primary research	Peer-reviewed journal article			This study describes avian influenza clade 2.3.4.4b or 2.3.2.1c in animals and has outcomes related to adaptation, transmissibility, pathogenicity or virulence
285	Shittu, et al, 2017, Highly pathogenic avian influenza (H5N1) in Nigeria in 2015: evidence of widespread circulation of WA2 clade 2.3.2.1c, Archives of Virology. DOI: 10.1007/s00705-016-3149-4. URL:#url#	Yes		2.3.2.1c											H5N1			English	Yes - primary research	Short communications			This study describes avian influenza clade 2.3.4.4b or 2.3.2.1c in animals and has outcomes related to adaptation, transmissibility, pathogenicity or virulence
289	Bi, et al, 2016, Highly pathogenic avian influenza H5N1 Clade 2.3.2.1c virus in migratory birds, 2014-2015, Virologica Sinica. DOI: 10.1007/s12250-016-3750-4. URL:#url#	Yes		2.3.2.1c											H5N1			English	Yes - primary research	Peer-reviewed journal article			This study describes avian influenza clade 2.3.4.4b or 2.3.2.1c in animals and has outcomes related to adaptation, transmissibility, pathogenicity or virulence
290	Tassoni, et al, 2016, Genetically Different Highly Pathogenic Avian Influenza A(H5N1) Viruses in West Africa, 2015, Emerging infectious diseases. DOI: 10.3201/eid2212.160578. URL:#url#	Yes		2.3.2.1c											H5N1			English	Yes - primary research	Short communications			This study describes avian influenza clade 2.3.4.4b or 2.3.2.1c in animals and has outcomes related to adaptation, transmissibility, pathogenicity or virulence
292	Tosh, et al, 2016, Multiple introductions of a reassortant H5N1 avian influenza virus of clade 2.3.2.1c with PB2 gene of H9N2 subtype into Indian poultry, Infection, genetics and evolution : journal of molecular epidemiology and evolutionary genetics in infectious diseases. DOI: 10.1016/j.meegid.2016.05.012. URL:#url#	Yes		2.3.2.1c											H5N1			English	Yes - primary research	Peer-reviewed journal article			This study describes avian influenza clade 2.3.4.4b or 2.3.2.1c in animals and has outcomes related to adaptation, transmissibility, pathogenicity or virulence
293	Hu, et al, 2016, Fatal influenza A (H5N1) virus Infection in zoo-housed Tigers in Yunnan Province, China, Scientific reports. DOI: 10.1038/srep25845. URL:#url#	Yes		2.3.2.1c											H5N1			English	Yes - primary research	Peer-reviewed journal article			This study describes avian influenza clade 2.3.4.4b or 2.3.2.1c in animals and has outcomes related to adaptation, transmissibility, pathogenicity or virulence
294	Marchenko, et al, 2016, Highly pathogenic influenza H5N1 virus of clade 2.3.2.1c in Western Siberia, Archives of Virology. DOI: 10.1007/s00705-016-2800-4. URL:#url#	Yes		2.3.2.1c											H5N1			English	Yes - primary research	Short communications			This study describes avian influenza clade 2.3.4.4b or 2.3.2.1c in animals and has outcomes related to adaptation, transmissibility, pathogenicity or virulence
295	Than, et al, 2016, Intersubtype Reassortments of H5N1 Highly Pathogenic Avian Influenza Viruses Isolated from Quail, PloS one. DOI: 10.1371/journal.pone.0149608. URL:#url#	Yes		2.3.2.1c											H5N1			English	Yes - primary research	Peer-reviewed journal article			This study describes avian influenza clade 2.3.4.4b or 2.3.2.1c in animals and has outcomes related to adaptation, transmissibility, pathogenicity or virulence
296	Nguyen, et al, 2015, The evolutionary dynamics of highly pathogenic avian influenza H5N1 in south-central Vietnam reveals multiple clades evolving from Chinese and Cambodian viruses, Comparative immunology, microbiology and infectious diseases. DOI: 10.1016/j.cimid.2015.08.001. URL:#url#	Yes		2.3.2.1c											H5N1			English	Yes - primary research	Peer-reviewed journal article			This study describes avian influenza clade 2.3.4.4b or 2.3.2.1c in animals and has outcomes related to adaptation, transmissibility, pathogenicity or virulence
297	Naguib, et al, 2015, Outbreaks of highly pathogenic avian influenza H5N1 clade 2.3.2.1c in hunting falcons and kept wild birds in Dubai implicate intercontinental virus spread, The Journal of general virology. DOI: 10.1099/jgv.0.000274. URL:#url#	Yes		2.3.2.1c											H5N1			English	Yes - primary research	Peer-reviewed journal article			This study describes avian influenza clade 2.3.4.4b or 2.3.2.1c in animals and has outcomes related to adaptation, transmissibility, pathogenicity or virulence
298	Bi, et al, 2015, Highly Pathogenic Avian Influenza A(H5N1) Virus Struck Migratory Birds in China in 2015, Scientific reports. DOI: 10.1038/srep12986. URL:#url#	Yes		2.3.2.1c											H5N1			English	Yes - primary research	Peer-reviewed journal article			This study describes avian influenza clade 2.3.4.4b or 2.3.2.1c in animals and has outcomes related to adaptation, transmissibility, pathogenicity or virulence
299	Lee, et al, 2015, Genetic evolution of H5 highly pathogenic avian influenza virus in domestic poultry in Vietnam between 2011 and 2013, Poultry science. DOI: 10.3382/ps/pev036. URL:#url#	Yes		2.3.2.1c											H5N1		H5N2	English	Yes - primary research	Peer-reviewed journal article			This study describes avian influenza clade 2.3.4.4b or 2.3.2.1c in animals and has outcomes related to adaptation, transmissibility, pathogenicity or virulence
356	Goletic, et al, 2023, Molecular characterization and phylogenetic analysis of highly pathogenic H5N1 clade 2.3.4.4b virus in Bosnia and Herzegovina, Frontiers in Veterinary Science. DOI: 10.3389/fvets.2023.1255213. URL:https://www.scopus.com/inward/record.uri?eid=2-s2.0-85176369135&doi=10.3389%2ffvets.2023.1255213&partnerID=40&md5=d50618a96cc3207520c2e2a0405631e4	Yes	2.3.4.4b		H5N1									Details unknown				English	Yes - primary research	Short communications			This study describes avian influenza clade 2.3.4.4b or 2.3.2.1c in animals and has outcomes related to adaptation, transmissibility, pathogenicity or virulence
394	He, et al, 2023, Emerging Highly Pathogenic Avian Influenza (H5N8) Virus in Podiceps nigricollis in Northwest China in 2021, Transboundary and Emerging Diseases. DOI: 10.1155/2023/7896376. URL:https://www.scopus.com/inward/record.uri?eid=2-s2.0-85177867117&doi=10.1155%2f2023%2f7896376&partnerID=40&md5=534ea0c387b27a45b599d5554975039f	Yes	2.3.4.4b				H5N8											English	Yes - primary research	Peer-reviewed journal article			This study describes avian influenza clade 2.3.4.4b or 2.3.2.1c in animals and has outcomes related to adaptation, transmissibility, pathogenicity or virulence
401	Maemura, et al, 2023, Characterization of highly pathogenic clade 2.3.4.4b H5N1 mink influenza viruses, eBioMedicine. DOI: 10.1016/j.ebiom.2023.104827. URL:https://www.scopus.com/inward/record.uri?eid=2-s2.0-85173152029&doi=10.1016%2fj.ebiom.2023.104827&partnerID=40&md5=b3ace8232cd5caa973d40d21b7ccd96d	Yes	2.3.4.4b		H5N1									Details unknown				English	Yes - primary research	Short communications			This study describes avian influenza clade 2.3.4.4b or 2.3.2.1c in animals and has outcomes related to adaptation, transmissibility, pathogenicity or virulence
419	Hashim, et al, 2022, Genetic Characterization and Pathological Evaluation of Clade 2.3.4.4b Avian Influenza Virus(H5N8) in Naturally Infected Domestic Ducks in Egyptian Farms, Advances in Animal and Veterinary Sciences. DOI: 10.17582/journal.aavs/2022/10.12.2609.2621. URL:https://www.scopus.com/inward/record.uri?eid=2-s2.0-85143869474&doi=10.17582%2fjournal.aavs%2f2022%2f10.12.2609.2621&partnerID…	Yes	2.3.4.4b				H5N8											English	Yes - primary research	Peer-reviewed journal article			This study describes avian influenza clade 2.3.4.4b or 2.3.2.1c in animals and has outcomes related to adaptation, transmissibility, pathogenicity or virulence
572	Zhong, et al, 2019, Isolation of highly pathogenic H5N1 influenza viruses in 2009-2013 in Vietnam, Frontiers in Microbiology. DOI: 10.3389/fmicb.2019.01411. URL:https://www.scopus.com/inward/record.uri?eid=2-s2.0-85069052569&doi=10.3389%2ffmicb.2019.01411&partnerID=40&md5=deb98ab21cc73481f620853e5051e471	Yes		2.3.2.1c											H5N1			English	Yes - primary research	Peer-reviewed journal article			This study describes avian influenza clade 2.3.4.4b or 2.3.2.1c in animals and has outcomes related to adaptation, transmissibility, pathogenicity or virulence
609	Alaraji, et al, 2019, Identification the Presence of Clade 2.3.2.1c-Avian Influenza H5N1, A Highly Pathogenic Virus in Iraq, 2018, Macedonian Veterinary Review. DOI: 10.2478/macvetrev-2019-0024. URL:https://www.scopus.com/inward/record.uri?eid=2-s2.0-85072925177&doi=10.2478%2fmacvetrev-2019-0024&partnerID=40&md5=f98feafcfa6cfa5d0055218a3e858e1e	Yes		2.3.2.1c											H5N1			English	Yes - primary research	Peer-reviewed journal article			This study describes avian influenza clade 2.3.4.4b or 2.3.2.1c in animals and has outcomes related to adaptation, transmissibility, pathogenicity or virulence
637	Bessière, et al, 2023, High pathogenicity avian influenza A (H5N1) clade 2.3.4.4b virus infection in a captive Tibetan black bear (Ursus thibetanus): investigations based on paraffin-embedded tissues, France, 2022, #journal#. DOI: 10.1101/2023.10.19.563114. URL:http://europepmc.org/abstract/PPR/PPR747042 https://www.biorxiv.org/content/biorxiv/early/2023/10/23/2023.10.19.563114.full.pdf https://d…	Yes	2.3.4.4b		H5N1									Details unknown				English	Yes - primary research	Preprint			This study describes avian influenza clade 2.3.4.4b or 2.3.2.1c in animals and has outcomes related to adaptation, transmissibility, pathogenicity or virulence
643	Seekings, et al, 2023, Transmission dynamics and pathogenesis differ between pheasants and partridges infected with clade 2.3.4.4b H5N8 and H5N1 high-pathogenicity avian influenza viruses, #journal#. DOI: 10.1101/2023.09.22.558959. URL:http://europepmc.org/abstract/PPR/PPR729658 https://www.biorxiv.org/content/biorxiv/early/2023/09/22/2023.09.22.558959.full.pdf https://doi.org/10.1101/2023.09.22.…	Yes	2.3.4.4b		H5N1		H5N8							Details unknown				English	Yes - primary research	Preprint			This study describes avian influenza clade 2.3.4.4b or 2.3.2.1c in animals and has outcomes related to adaptation, transmissibility, pathogenicity or virulence
653	Giacinti, et al, 2023, Avian influenza viruses in wild birds in Canada following incursions of highly pathogenic H5N1 virus from Eurasia in 2021/2022, #journal#. DOI: 10.1101/2023.11.23.565566. URL:http://europepmc.org/abstract/PPR/PPR764243 https://www.biorxiv.org/content/biorxiv/early/2023/11/24/2023.11.23.565566.full.pdf https://doi.org/10.1101/2023.11.23.565566	Yes	2.3.4.4b		H5N1									Details unknown				English	Yes - primary research	Preprint			This study describes avian influenza clade 2.3.4.4b or 2.3.2.1c in animals and has outcomes related to adaptation, transmissibility, pathogenicity or virulence
658	Wibawa, et al, 2023, Highly pathogenic avian influenza A(H5N1) virus clade 2.3.4.4b in domestic ducks, Indonesia, 2022, #journal#. DOI: 10.1101/2023.07.10.548369. URL:http://europepmc.org/abstract/PPR/PPR690092 https://www.biorxiv.org/content/biorxiv/early/2023/07/11/2023.07.10.548369.full.pdf https://doi.org/10.1101/2023.07.10.548369	Yes	2.3.4.4b		H5N1									Details unknown				English	Yes - primary research	Preprint			This study describes avian influenza clade 2.3.4.4b or 2.3.2.1c in animals and has outcomes related to adaptation, transmissibility, pathogenicity or virulence
688	Baechlein, et al, 2023, Neurotropic Highly Pathogenic Avian Influenza A(H5N1) Virus in Red Foxes, Northern Germany, Emerging infectious diseases. DOI: 10.3201/eid2912.230938. URL:https://wwwnc.cdc.gov/eid/article/29/12/pdfs/23-0938.pdf https://europepmc.org/articles/PMC10683810?pdf=render http://europepmc.org/abstract/MED/37987587 https://doi.org/10.3201/eid2912.230938 https://europepmc.org/artic…	Yes	2.3.4.4b		H5N1									Details unknown				English	Yes - primary research	Short communications			This study describes avian influenza clade 2.3.4.4b or 2.3.2.1c in animals and has outcomes related to adaptation, transmissibility, pathogenicity or virulence
728	Sobolev, et al, 2023, Highly Pathogenic Avian Influenza A(H5N1) Virus-Induced Mass Death of Wild Birds, Caspian Sea, Russia, 2022, Emerging infectious diseases. DOI: 10.3201/eid2912.230330. URL:https://europepmc.org/articles/PMC10683809?pdf=render https://doi.org/10.3201/eid2912.230330 https://wwwnc.cdc.gov/eid/article/29/12/pdfs/23-0330.pdf http://europepmc.org/abstract/MED/37885050 https://euro…	Yes	2.3.4.4b		H5N1									Details unknown				English	Yes - primary research	Short communications			This study describes avian influenza clade 2.3.4.4b or 2.3.2.1c in animals and has outcomes related to adaptation, transmissibility, pathogenicity or virulence
729	Murawski, et al, 2023, Highly pathogenic avian influenza A(H5N1) virus in a common bottlenose dolphin (Tursiops truncatus) in Florida, #journal#. DOI: 10.21203/rs.3.rs-3065313/v1. URL:http://europepmc.org/abstract/PPR/PPR693002 https://doi.org/10.21203/rs.3.rs-3065313/v1	Yes	2.3.4.4b		H5N1								Reassortment with North American lineages					English	Yes - primary research	Preprint			This study describes avian influenza clade 2.3.4.4b or 2.3.2.1c in animals and has outcomes related to adaptation, transmissibility, pathogenicity or virulence
746	Azat, et al, 2023, Spatio-temporal dynamics and drivers of Highly Pathogenic Avian Influenza H5N1 in Chile, #journal#. DOI: 10.1101/2023.04.24.538139. URL:http://europepmc.org/abstract/PPR/PPR650258 https://www.biorxiv.org/content/biorxiv/early/2023/04/24/2023.04.24.538139.full.pdf https://doi.org/10.1101/2023.04.24.538139	Yes	2.3.4.4b		H5N1									Details unknown				English	Yes - primary research	Preprint			This study describes avian influenza clade 2.3.4.4b or 2.3.2.1c in animals and has outcomes related to adaptation, transmissibility, pathogenicity or virulence
763	Puryear, et al, 2023, Highly Pathogenic Avian Influenza A(H5N1) Virus Outbreak in New England Seals, United States, Emerging infectious diseases. DOI: 10.3201/eid2904.221538. URL:http://europepmc.org/abstract/MED/36958010 https://europepmc.org/articles/PMC10045683 https://europepmc.org/articles/PMC10045683?pdf=render https://wwwnc.cdc.gov/eid/article/29/4/pdfs/22-1538.pdf https://doi.org/10.3201/…	Yes	2.3.4.4b		H5N1							Fully Eurasian						English	Yes - primary research	Short communications			This study describes avian influenza clade 2.3.4.4b or 2.3.2.1c in animals and has outcomes related to adaptation, transmissibility, pathogenicity or virulence
770	Knief, et al, 2023, Highly pathogenic avian influenza causes mass mortality in Sandwich tern (Thalasseus sandvicensis) breeding colonies across northwestern Europe, #journal#. DOI: 10.1101/2023.05.12.540367. URL:http://europepmc.org/abstract/PPR/PPR660034 https://doi.org/10.1101/2023.05.12.540367	Yes	2.3.4.4b		H5N1									Details unknown				English	Yes - primary research	Preprint			This study describes avian influenza clade 2.3.4.4b or 2.3.2.1c in animals and has outcomes related to adaptation, transmissibility, pathogenicity or virulence
816	Postel, et al, 2022, Infections with highly pathogenic avian influenza A virus (HPAIV) H5N8 in harbor seals at the German North Sea coast, 2021, Emerging microbes & infections. DOI: 10.1080/22221751.2022.2043726. URL:https://europepmc.org/articles/PMC8890524?pdf=render http://europepmc.org/abstract/MED/35172704 https://doi.org/10.1080/22221751.2022.2043726 https://europepmc.org/articles/PMC889052…	Yes	2.3.4.4b				H5N8											English	Yes - primary research	Peer-reviewed journal article			This study describes avian influenza clade 2.3.4.4b or 2.3.2.1c in animals and has outcomes related to adaptation, transmissibility, pathogenicity or virulence
822	Green, et al, 2023, Investigation of risk factors for introduction of highly pathogenic avian influenza H5N1 virus onto table egg farms in the United States, 2022: a case-control study, Frontiers in veterinary science. DOI: 10.3389/fvets.2023.1229008. URL:https://europepmc.org/articles/PMC10408129?pdf=render https://doi.org/10.3389/fvets.2023.1229008 https://europepmc.org/articles/PMC10408129 htt…	Yes	2.3.4.4b		H5N1									Details unknown				English	Yes - primary research	Peer-reviewed journal article			This study describes avian influenza clade 2.3.4.4b or 2.3.2.1c in animals and has outcomes related to adaptation, transmissibility, pathogenicity or virulence
827	Caliendo, et al, 2022, Transatlantic spread of highly pathogenic avian influenza H5N1 by wild birds from Europe to North America in 2021, Scientific reports. DOI: 10.1038/s41598-022-13447-z. URL:https://europepmc.org/articles/PMC9276711 http://europepmc.org/abstract/MED/35821511 https://www.nature.com/articles/s41598-022-13447-z.pdf https://europepmc.org/articles/PMC9276711?pdf=render https://doi…	Yes	2.3.4.4b		H5N1							Fully Eurasian						English	Yes - primary research	Peer-reviewed journal article			This study describes avian influenza clade 2.3.4.4b or 2.3.2.1c in animals and has outcomes related to adaptation, transmissibility, pathogenicity or virulence
843	Vreman, et al, 2023, Zoonotic Mutation of Highly Pathogenic Avian Influenza H5N1 Virus Identified in the Brain of Multiple Wild Carnivore Species, Pathogens (Basel, Switzerland). DOI: 10.3390/pathogens12020168. URL:https://europepmc.org/articles/PMC9961074?pdf=render https://europepmc.org/articles/PMC9961074 http://europepmc.org/abstract/MED/36839440 https://doi.org/10.3390/pathogens12020168 http…	Yes	2.3.4.4b		H5N1									Details unknown				English	Yes - primary research	Peer-reviewed journal article			This study describes avian influenza clade 2.3.4.4b or 2.3.2.1c in animals and has outcomes related to adaptation, transmissibility, pathogenicity or virulence
847	Jiang, et al, 2022, Comparative Antigenicity and Pathogenicity of Two Distinct Genotypes of Highly Pathogenic Avian Influenza Viruses (H5N8) From Wild Birds in China, 2020-2021, Frontiers in microbiology. DOI: 10.3389/fmicb.2022.893253. URL:https://www.frontiersin.org/articles/10.3389/fmicb.2022.893253/pdf http://europepmc.org/abstract/MED/35602012 https://europepmc.org/articles/PMC9122345 https:…	Yes	2.3.4.4b				H5N8											English	Yes - primary research	Peer-reviewed journal article			This study describes avian influenza clade 2.3.4.4b or 2.3.2.1c in animals and has outcomes related to adaptation, transmissibility, pathogenicity or virulence
871	Liang, et al, 2021, Molecular Characterization of Highly Pathogenic Avian Influenza Viruses H5N6 Detected in Denmark in 2018-2019, Viruses. DOI: 10.3390/v13061052. URL:https://europepmc.org/articles/PMC8226499?pdf=render https://europepmc.org/articles/PMC8226499 https://doi.org/10.3390/v13061052 http://europepmc.org/abstract/MED/34199456 https://www.mdpi.com/1999-4915/13/6/1052/pdf?version=162262…	Yes	2.3.4.4b			H5N6												English	Yes - primary research	Peer-reviewed journal article			This study describes avian influenza clade 2.3.4.4b or 2.3.2.1c in animals and has outcomes related to adaptation, transmissibility, pathogenicity or virulence
874	Pulit-Penaloza, et al, 2022, Pathogenesis and Transmissibility of North American Highly Pathogenic Avian Influenza A(H5N1) Virus in Ferrets, Emerging infectious diseases. DOI: 10.3201/eid2809.220879. URL:https://europepmc.org/articles/PMC9423912 https://doi.org/10.3201/eid2809.220879 https://wwwnc.cdc.gov/eid/article/28/9/pdfs/22-0879.pdf https://europepmc.org/articles/PMC9423912?pdf=render http:…	Yes	2.3.4.4b		H5N1									Details unknown				English	Yes - primary research	Short communications			This study describes avian influenza clade 2.3.4.4b or 2.3.2.1c in animals and has outcomes related to adaptation, transmissibility, pathogenicity or virulence
882	Cui, et al, 2020, Evolution and extensive reassortment of H5 influenza viruses isolated from wild birds in China over the past decade, Emerging microbes & infections. DOI: 10.1080/22221751.2020.1797542. URL:https://europepmc.org/articles/PMC7473172?pdf=render https://europepmc.org/articles/PMC7473172 http://europepmc.org/abstract/MED/32686602 https://doi.org/10.1080/22221751.2020.1797542 https://…	Yes	2.3.4.4b	2.3.2.1c			H5N8								H5N1			English	Yes - primary research	Peer-reviewed journal article			This study describes avian influenza clade 2.3.4.4b or 2.3.2.1c in animals and has outcomes related to adaptation, transmissibility, pathogenicity or virulence
888	Lane, et al, 2023, High pathogenicity avian influenza (H5N1) in Northern Gannets: Global spread, clinical signs, and demographic consequences, #journal#. DOI: 10.1101/2023.05.01.538918. URL:https://doi.org/10.1101/2023.05.01.538918 https://www.biorxiv.org/content/biorxiv/early/2023/05/01/2023.05.01.538918.full.pdf https://europepmc.org/article/PPR/PPR652995 http://europepmc.org/abstract/PPR/PPR65…	Yes	2.3.4.4b		H5N1									Details unknown				English	Yes - primary research	Preprint			This study describes avian influenza clade 2.3.4.4b or 2.3.2.1c in animals and has outcomes related to adaptation, transmissibility, pathogenicity or virulence
893	Chakraborty, et al, 2021, Phylodynamic assessment of control measures for highly pathogenic avian influenza epidemics in France, #journal#. DOI: 10.1101/2021.06.23.449570. URL:http://europepmc.org/abstract/PPR/PPR360414 https://www.biorxiv.org/content/biorxiv/early/2021/06/23/2021.06.23.449570.full.pdf https://doi.org/10.1101/2021.06.23.449570	Yes	2.3.4.4b				H5N8											English	Yes - primary research	Preprint			This study describes avian influenza clade 2.3.4.4b or 2.3.2.1c in animals and has outcomes related to adaptation, transmissibility, pathogenicity or virulence
897	Isoda, et al, 2022, Detection of New H5N1 High Pathogenicity Avian Influenza Viruses in Winter 2021-2022 in the Far East, Which Are Genetically Close to Those in Europe, Viruses. DOI: 10.3390/v14102168. URL:https://www.mdpi.com/1999-4915/14/10/2168/pdf?version=1666660837 https://europepmc.org/articles/PMC9606862?pdf=render https://europepmc.org/articles/PMC9606862 https://doi.org/10.3390/v1410216…	Yes	2.3.4.4b		H5N1									Details unknown				English	Yes - primary research	Short communications			This study describes avian influenza clade 2.3.4.4b or 2.3.2.1c in animals and has outcomes related to adaptation, transmissibility, pathogenicity or virulence
918	Grant, et al, 2022, Highly Pathogenic Avian Influenza (HPAI H5Nx, Clade 2.3.4.4.b) in Poultry and Wild Birds in Sweden: Synopsis of the 2020-2021 Season, Veterinary sciences. DOI: 10.3390/vetsci9070344. URL:https://doi.org/10.3390/vetsci9070344 https://europepmc.org/articles/PMC9318561?pdf=render https://www.mdpi.com/2306-7381/9/7/344/pdf?version=1657768221 http://europepmc.org/abstract/MED/35878…	Yes	2.3.4.4b															English	Yes - primary research	Peer-reviewed journal article			This study describes avian influenza clade 2.3.4.4b or 2.3.2.1c in animals and has outcomes related to adaptation, transmissibility, pathogenicity or virulence
919	Xu, et al, 2022, Emerging of H5N6 Subtype Influenza Virus with 129-Glycosylation Site on Hemagglutinin in Poultry in China Acquires Immune Pressure Adaption, Microbiology spectrum. DOI: 10.1128/spectrum.02537-21. URL:http://europepmc.org/abstract/MED/35446114 https://doi.org/10.1128/spectrum.02537-21 https://europepmc.org/articles/PMC9241720 https://europepmc.org/articles/PMC9241720?pdf=render	Yes	2.3.4.4b			H5N6												English	Yes - primary research	Peer-reviewed journal article			This study describes avian influenza clade 2.3.4.4b or 2.3.2.1c in animals and has outcomes related to adaptation, transmissibility, pathogenicity or virulence
932	Denzin, et al, 2022, Investigation into a Superspreading Event of the German 2020-2021 Avian Influenza Epidemic, Pathogens (Basel, Switzerland). DOI: 10.3390/pathogens11030309. URL:http://europepmc.org/abstract/MED/35335633 https://europepmc.org/articles/PMC8949240?pdf=render https://europepmc.org/articles/PMC8949240 https://doi.org/10.3390/pathogens11030309 https://www.mdpi.com/2076-0817/11/3/30…	Yes	2.3.4.4b				H5N8											English	Yes - primary research	Peer-reviewed journal article			This study describes avian influenza clade 2.3.4.4b or 2.3.2.1c in animals and has outcomes related to adaptation, transmissibility, pathogenicity or virulence
939	Fornasiero, et al, 2023, Integration of Epidemiological and Genomic Data to Investigate H5N1 HPAI Outbreaks in Northern Italy in 2021-2022, Pathogens (Basel, Switzerland). DOI: 10.3390/pathogens12010100. URL:https://europepmc.org/articles/PMC9865711?pdf=render http://europepmc.org/abstract/MED/36678449 https://doi.org/10.3390/pathogens12010100 https://europepmc.org/articles/PMC9865711 https://www…	Yes	2.3.4.4b		H5N1									Details unknown				English	Yes - primary research	Peer-reviewed journal article			This study describes avian influenza clade 2.3.4.4b or 2.3.2.1c in animals and has outcomes related to adaptation, transmissibility, pathogenicity or virulence
964	Ahrens, et al, 2022, Exploring surface water as a transmission medium of avian influenza viruses - systematic infection studies in mallards, Emerging microbes & infections. DOI: 10.1080/22221751.2022.2065937. URL:https://doi.org/10.1080/22221751.2022.2065937 https://www.tandfonline.com/doi/pdf/10.1080/22221751.2022.2065937?needAccess=true http://europepmc.org/abstract/MED/35473641 https://europep…	Yes	2.3.4.4b				H5N8											English	Yes - primary research	Peer-reviewed journal article			This study describes avian influenza clade 2.3.4.4b or 2.3.2.1c in animals and has outcomes related to adaptation, transmissibility, pathogenicity or virulence
966	Floyd, et al, 2021, Encephalitis and Death in Wild Mammals at a Rehabilitation Center after Infection with Highly Pathogenic Avian Influenza A(H5N8) Virus, United Kingdom, Emerging infectious diseases. DOI: 10.3201/eid2711.211225. URL:https://wwwnc.cdc.gov/eid/article/27/11/pdfs/21-1225.pdf https://doi.org/10.3201/eid2711.211225 https://europepmc.org/articles/PMC8544989?pdf=render http://europepm…	Yes	2.3.4.4b				H5N8											English	Yes - primary research	Peer-reviewed journal article			This study describes avian influenza clade 2.3.4.4b or 2.3.2.1c in animals and has outcomes related to adaptation, transmissibility, pathogenicity or virulence
977	Yao, et al, 2022, Genetic and Pathogenic Characterization of Avian Influenza Virus in Migratory Birds between 2015 and 2019 in Central China, Microbiology spectrum. DOI: 10.1128/spectrum.01652-22. URL:http://europepmc.org/abstract/MED/35862978 https://europepmc.org/articles/PMC9431584 https://doi.org/10.1128/spectrum.01652-22 https://europepmc.org/articles/PMC9431584?pdf=render https://www.ncbi.n…	Yes	2.3.4.4b				H5N8											English	Yes - primary research	Peer-reviewed journal article			This study describes avian influenza clade 2.3.4.4b or 2.3.2.1c in animals and has outcomes related to adaptation, transmissibility, pathogenicity or virulence
978	Djurdjević, et al, 2023, Highly Pathogenic Avian Influenza H5N8 Outbreak in Backyard Chickens in Serbia, Animals : an open access journal from MDPI. DOI: 10.3390/ani13040700. URL:https://europepmc.org/articles/PMC9952722?pdf=render https://doi.org/10.3390/ani13040700 http://europepmc.org/abstract/MED/36830487 https://europepmc.org/articles/PMC9952722 https://www.mdpi.com/2076-2615/13/4/700/pdf?ve…	Yes	2.3.4.4b				H5N8											English	Yes - primary research	Peer-reviewed journal article			This study describes avian influenza clade 2.3.4.4b or 2.3.2.1c in animals and has outcomes related to adaptation, transmissibility, pathogenicity or virulence
987	Leyson, et al, 2019, Pathogenicity and genomic changes of a 2016 European H5N8 highly pathogenic avian influenza virus (clade 2.3.4.4) in experimentally infected mallards and chickens, Virology. DOI: 10.1016/j.virol.2019.08.020. URL:http://europepmc.org/abstract/MED/31493656 https://doi.org/10.1016/j.virol.2019.08.020 https://europepmc.org/articles/PMC6901708 https://europepmc.org/articles/PMC690…	Yes	2.3.4.4b				H5N8											English	Yes - primary research	Peer-reviewed journal article			This study describes avian influenza clade 2.3.4.4b or 2.3.2.1c in animals and has outcomes related to adaptation, transmissibility, pathogenicity or virulence
995	Guinat, et al, 2022, Disentangling the role of poultry farms and wild birds in the spread of highly pathogenic avian influenza virus in Europe, Virus evolution. DOI: 10.1093/ve/veac073. URL:https://europepmc.org/articles/PMC9752641?pdf=render https://doi.org/10.1093/ve/veac073 https://academic.oup.com/ve/article-pdf/8/2/veac073/49078474/veac073.pdf https://europepmc.org/articles/PMC9752641 http:/…	Yes	2.3.4.4b				H5N8											English	Yes - primary research	Peer-reviewed journal article			This study describes avian influenza clade 2.3.4.4b or 2.3.2.1c in animals and has outcomes related to adaptation, transmissibility, pathogenicity or virulence
1018	Lee, et al, 2018, Characterization of a novel reassortant H5N6 highly pathogenic avian influenza virus clade 2.3.4.4 in Korea, 2017, Emerging microbes & infections. DOI: 10.1038/s41426-018-0104-3. URL:https://europepmc.org/articles/PMC5997646 https://doi.org/10.1038/s41426-018-0104-3 https://europepmc.org/articles/PMC5997646?pdf=render http://europepmc.org/abstract/MED/29895932 https://www.tandfo…	Yes	2.3.4.4b				H5N8											English	Yes - primary research	Letter to editor			This study describes avian influenza clade 2.3.4.4b or 2.3.2.1c in animals and has outcomes related to adaptation, transmissibility, pathogenicity or virulence
1024	Grund, et al, 2018, A novel European H5N8 influenza A virus has increased virulence in ducks but low zoonotic potential, Emerging microbes & infections. DOI: 10.1038/s41426-018-0130-1. URL:https://europepmc.org/articles/PMC6053424?pdf=render https://doi.org/10.1038/s41426-018-0130-1 https://www.tandfonline.com/doi/pdf/10.1038/s41426-018-0130-1?needAccess=true https://europepmc.org/articles/PMC605…	Yes	2.3.4.4b				H5N8											English	Yes - primary research	Peer-reviewed journal article			This study describes avian influenza clade 2.3.4.4b or 2.3.2.1c in animals and has outcomes related to adaptation, transmissibility, pathogenicity or virulence
1025	Mostafa, et al, 2020, Genetic incompatibilities and reduced transmission in chickens may limit the evolution of reassortants between H9N2 and panzootic H5N8 clade 2.3.4.4 avian influenza virus showing high virulence for mammals, Virus evolution. DOI: 10.1093/ve/veaa077. URL:https://doi.org/10.1093/ve/veaa077 http://europepmc.org/abstract/MED/33343923 https://academic.oup.com/ve/article-pdf/6/2/ve…	Yes	2.3.4.4b				H5N8				H9N2							English	Yes - primary research	Peer-reviewed journal article			This study describes avian influenza clade 2.3.4.4b or 2.3.2.1c in animals and has outcomes related to adaptation, transmissibility, pathogenicity or virulence
1029	Yehia, et al, 2022, Pathogenicity of three genetically distinct and highly pathogenic Egyptian H5N8 avian influenza viruses in chickens, Poultry science. DOI: 10.1016/j.psj.2021.101662. URL:http://europepmc.org/abstract/MED/35093769 https://doi.org/10.1016/j.psj.2021.101662 https://europepmc.org/articles/PMC8808262 https://europepmc.org/articles/PMC8808262?pdf=render	Yes	2.3.4.4b				H5N8											English	Yes - primary research	Peer-reviewed journal article			This study describes avian influenza clade 2.3.4.4b or 2.3.2.1c in animals and has outcomes related to adaptation, transmissibility, pathogenicity or virulence
1099	Karo-Karo, et al, 2019, Highly Pathogenic Avian Influenza A(H5N1) Outbreaks in West Java Indonesia 2015-2016: Clinical Manifestation and Associated Risk Factors, Microorganisms. DOI: 10.3390/microorganisms7090327. URL:https://doi.org/10.3390/microorganisms7090327 https://www.mdpi.com/2076-2607/7/9/327/pdf?version=1568690364 https://europepmc.org/articles/PMC6788193 https://europepmc.org/articles/…	Yes		2.3.2.1c											H5N1			English	Yes - primary research	Peer-reviewed journal article			This study describes avian influenza clade 2.3.4.4b or 2.3.2.1c in animals and has outcomes related to adaptation, transmissibility, pathogenicity or virulence
1142	Asante, et al, 2016, Highly Pathogenic Avian Influenza A(H5N1) Virus among Poultry, Ghana, 2015, Emerging infectious diseases. DOI: 10.3201/eid2212.160639. URL:https://doi.org/10.3201/eid2212.160639 https://wwwnc.cdc.gov/eid/article/22/12/pdfs/16-0639.pdf https://europepmc.org/articles/PMC5189147?pdf=render http://europepmc.org/abstract/MED/27584829 https://europepmc.org/articles/PMC5189147	Yes		2.3.2.1c											H5N1			English	Yes - primary research	Letter to editor			This study describes avian influenza clade 2.3.4.4b or 2.3.2.1c in animals and has outcomes related to adaptation, transmissibility, pathogenicity or virulence
1150	Yudhawati, et al, 2020, Bone marrow-derived mesenchymal stem cells attenuate pulmonary inflammation and lung damage caused by highly pathogenic avian influenza A/H5N1 virus in BALB/c mice, BMC infectious diseases. DOI: 10.1186/s12879-020-05525-2. URL:https://bmcinfectdis.biomedcentral.com/track/pdf/10.1186/s12879-020-05525-2 https://doi.org/10.1186/s12879-020-05525-2 https://europepmc.org/article…	Yes		2.3.2.1c											H5N1			English	Yes - primary research	Peer-reviewed journal article			This study describes avian influenza clade 2.3.4.4b or 2.3.2.1c in animals and has outcomes related to adaptation, transmissibility, pathogenicity or virulence
1154	Zhong, et al, 2018, Mutations in the PA Protein of Avian H5N1 Influenza Viruses Affect Polymerase Activity and Mouse Virulence, Journal of virology. DOI: 10.1128/jvi.01557-17. URL:https://europepmc.org/articles/PMC5790930 https://jvi.asm.org/content/jvi/92/4/e01557-17.full.pdf https://europepmc.org/articles/PMC5790930?pdf=render http://europepmc.org/abstract/MED/29212927 https://doi.org/10.1128/J…	Yes		2.3.2.1c											H5N1			English	Yes - primary research	Peer-reviewed journal article			This study describes avian influenza clade 2.3.4.4b or 2.3.2.1c in animals and has outcomes related to adaptation, transmissibility, pathogenicity or virulence
1180	Cuong, et al, 2016, Highly Pathogenic Avian Influenza Virus A/H5N1 Infection in Vaccinated Meat Duck Flocks in the Mekong Delta of Vietnam, Transboundary and emerging diseases. DOI: 10.1111/tbed.12470. URL:https://doi.org/10.1111/tbed.12470 https://onlinelibrary.wiley.com/doi/pdfdirect/10.1111/tbed.12470 http://europepmc.org/abstract/MED/26748550 https://europepmc.org/articles/PMC4819680?pdf=rend…	Yes		2.3.2.1c											H5N1			English	Yes - primary research	Short communications			This study describes avian influenza clade 2.3.4.4b or 2.3.2.1c in animals and has outcomes related to adaptation, transmissibility, pathogenicity or virulence
1229	Hao, et al, 2017, Internal Gene Cassette from a Genotype S H9N2 Avian Influenza Virus Attenuates the Pathogenicity of H5 Viruses in Chickens and Mice, Frontiers in microbiology. DOI: 10.3389/fmicb.2017.01978. URL:http://europepmc.org/abstract/MED/29075244 https://www.frontiersin.org/articles/10.3389/fmicb.2017.01978/pdf https://europepmc.org/articles/PMC5641560?pdf=render https://europepmc.org/ar…	Yes		2.3.2.1c												H9N2		English	Yes - primary research	Peer-reviewed journal article			This study describes avian influenza clade 2.3.4.4b or 2.3.2.1c in animals and has outcomes related to adaptation, transmissibility, pathogenicity or virulence

## Sheet: Risk of Bias 
CASE REPORTS: JBI Critical Appraisal Checklist for Case Reports
Table 1: Risk of Bias Assessment for Case Reports (n=11)
Author (year)	REFID	Were patient’s demographic characteristics clearly described?	Was the patient’s history clearly described and presented as a timeline?	Was the current clinical condition of the patient on presentation clearly described?	Were diagnostic tests or assessment methods and the results clearly described?	Was the intervention(s) or treatment procedure(s) clearly described?	Was the post-intervention clinical condition clearly described?	Were adverse events (harms) or unanticipated events identified and described?	Does the case report provide takeaway lessons?	Risk of Bias (RoB) Assessment
Castillo (2023)	61	Yes	No	No	Yes	No	No	Not applicable	Yes	3/8 domains
Bruno (2023)	84	Yes	No	No	Yes	No	No	Not applicable	No	2/8 domains
Zhang (2022)	118	Yes	No	Yes	Yes	Yes	Yes	Not applicable	Yes	6/8 domains
Li (2022)	153	Yes	Yes	Yes	Yes	No	No	Not applicable	Yes	5/8 domains
Pabbaraju (2014)	301	No	No	Yes	Yes	No	Yes	Not applicable	No	3/8 domains
Oliver (2022)	884	No	Yes	Yes	Yes	Yes	Yes	Not applicable	Yes	6/8 domains
Bi (2021)	972	Yes	Yes	No	Yes	No	No	Not applicable	No	3/8 domains
Takayama (2016)	1135	Yes	Yes	Yes	Yes	No	Yes	Not applicable	No	5/8 domains
WHO (2023a)	1262	No	Yes	Yes	Yes	No	No	Not applicable	Yes	4/8 domains
WHO (2022)	1263	No	Yes	Yes	Yes	No	Yes	Not applicable	Yes	5/8 domains
WHO (2023b)	1266	No	No	No	Yes	No	Yes	Not applicable	Yes	3/8 domains
Answers: Yes, No, Unclear or Not/Applicable
CASE SERIES: JBI Critical Appraisal Checklist for Case Series
Table 2: Risk of Bias Assessment for Case Series (n=3)
Author (year)	REFID	Were there clear criteria for inclusion in the case series?	Was the condition measured in a standard, reliable way for all participants included in the case series?	Were valid methods used for identification of the condition for all participants included in the case series?	Did the case series have consecutive inclusion of participants?	Did the case series have complete inclusion of participants?	Was there clear reporting of the demographics of the participants in the study?	Was there clear reporting of clinical information of the participants?	Were the outcomes or follow-up results of cases clearly reported?	Was there clear reporting of the presenting sites’/clinics’ demographic information?	Was statistical analysis appropriate?	Risk of Bias (RoB) Assessment
Gu (2022)	148	Yes	Unclear	Unclear	Yes	Yes	Yes	No	No	No	Not applicable	4/10 domains
Xiao (2021)	941	Yes	Yes	Yes	Yes	Yes	Yes	No	No	Yes	Not applicable	7/10 domains
WHO (2023c)	1267	Yes	Unclear	Unclear	Yes	Yes	Yes	No	No	No	Not applicable	4/10 domains
Answers: Yes, No, Unclear or Not/Applicable
COHORTS: Newcastle-Ottawa Quality Assessment Form for Cohort Studies
Table 3: Risk of Bias Assessment for Cohorts (n=2)
		Selection				Comparability	Outcome			Risk of Bias (RoB) Assessment
Author (year)	REFID	Representativeness of the exposed cohort: a) Truly Representative (one star), b) Somewhat representative (one star), c) selected group, d) No description of the derivation of the cohort	Selection of the non-exposed cohort: a) Drawn from the same community as the exposed cohort (one star), b) Drawn from a different source, c) No description of the derivation of the non exposed cohort	Ascertainment of exposure: a) Secure record (e.g., surgical record) (one star), b) Structured interview (one star), c) Written self report, d) No description, e) Other	Demonstration that outcome of interest was not present at start of study a) Yes (one star) b) No	Comparability of cohorts on the basis of the design or analysis controlled for confounders a) The study controls for age, sex and marital status (one star) b) Study controls for other factors (list)____ (one star) c) Cohorts are not comparable on the basis of the design or analysis controlled for confounders	Assessment of outcome a) Independent blind assessment (one star) b) Record linkage (one star) c) Self report d) No description e) Other	Was follow-up long enough for outcomes to occur a) Yes (one star) b) No. Indicate the median duration of follow-up and a brief rationale for the assessment above:_________	Adequacy of follow-up of cohorts a) Complete follow up- all subject accounted for (one star) b) Subjects lost to follow up unlikely to introduce bias- number lost less than or equal to 20% or description of those lost suggested no different from those followed. (one star) c) Follow up rate less than 80% and no description of those lost d) No statement
Quan (2019)	1198	a (1*)	b	b (1*)	b	a/b (2*)	a (1*)	a (1*)	c	MEDIUM (fair quality)
Ma (2018)	1200	a (1*)	b	b (1*)	a (1*)	a/b (2*)	a (1*)	a (1*)	c	LOW (good quality)
Good quality: 3 or 4 stars in selection domain AND 1 or 2 stars in comparability domain AND 2 or 3 stars in outcome/exposure domain
Fair quality: 2 stars in selection domain AND 1 or 2 stars in comparability domain AND 2 or 3 stars in outcome/exposure domain
Poor quality: 0 or 1 star in selection domain OR 0 stars in comparability domain OR 0 or 1 stars in outcome/exposure domain
CROSS-SECTIONAL: Newcastle-Ottawa Scale adapted for cross-sectional studies
Table 4: Risk of Bias Assessment for Cross-sectional Studies (n=1)
		Selection (maximum 3 points)			Comparablity (maximum 2 points)	Outcome (maximum 3 points)
Author (year)	REFID	Representativeness of the sample: a) Truly representative of the average in the target population (**1 point), b) Somewhat representative of the average in the target population, c) Selected group of users (e.g., nurses, volunteers), d) No description of the sampling strategy	Sample size: a) Sample size justified and satisfactory? (**1 point), b) Sample size not justified or reported,	Non-included subjects: a) Comparability between included and non-included subjects was estsablished, and the inclusion rate was satisfactory (**1 point), b) Comparability between included and non-included subjects not estsablished and not satisfactory	The subjects in different outcome groups are comparable, based on the study design or analysis. Confounding factors are controlled. a) Study controls for age and sex (**1 point), b) Study controls for other factors (e.g., race, ethnicity, sex) (**1 point), c) Not reported or no factors controlled for	Assessment of the Outcome: a) Independent blind assessment (**1 point), b) Medical records, c) Self-report (**1 point), d) No description	Statistical test: a) Statistical test used was clearly described and appropriate, and the measurement of the association was presented with confidence interval and p-value (**1 point), b) Statistical test was not appropriate, not described or incomplete	Risk of Bias (RoB) Assessment
Ilyicheva (2021)	936	b	b	b	c	a (1*)	b	HIGH
PREVALENCE: JBI critical appraisal checklist for studies reporting prevalence data
Table 5: Risk of Bias Assessment for Prevalence Studies (n=2)
Author (year)	REFID	Was the sample frame appropriate to address the target population	Were study participants sampled in an appropriate way?	Was the sample size adequate?	Were the study subjects and the setting described in detail?	Was the data analysis conducted with sufficient coverage of the identified sample?	Were valid methods used for the identification of the condition?	Was the condition measured in a standard, reliable way for all participants?	Was there appropriate statistical analysis?	Was the response rate adequate, and if not, was the low response rate managed appropriately?	Risk of Bias (RoB) Assessment
Gomaa (2023)	654	Yes	Unclear	Unclear	No	Unclear	Yes	Yes	Unclear	Unclear	3/9 domains
Horwood (2023)	1050	Yes	Yes	Unclear	Yes	Unclear	Yes	Yes	Unclear	Yes	6/9 domains
Answers: Yes, No, Unclear or Not/Applicable
SURVEILLANCE: JBI critical appraisal checklist for studies reporting prevalence data (adapted for surveillance data analyses)
Table 6: Risk of Bias Assessment for Surveillance Studies (n=1)
Author (year)	REFID	Was the sample frame appropriate to address the target population	Were study participants sampled in an appropriate way?	Were the study subjects and the setting described in detail?	Was the data analysis conducted with sufficient coverage of the identified sample?	Were valid methods used for the identification of the condition?	Was the condition measured in a standard, reliable way for all participants?	Was there appropriate statistical analysis?	Was the response rate adequate, and if not, was the low response rate managed appropriately?	Risk of Bias (RoB) Assessment
Zhu (2022)	141	Yes	Yes	Yes	Yes	Yes	Yes	Yes	Yes	8/8 domains
Answers: Yes, No, Unclear or Not/Applicable
This Checklist was used to assess quality of surveillance data analyses. One criteria assessing adequate sample size was removed from the Checklist, as it was not applicable for surveillance data analyses
